# Supplementary material for: Rank-In Integrated Machine Learning and Bioinformatic Analysis Identified the Key Genes in HFPO-DA (GenX) Exposure to Human, Mouse, and Rat Organisms
Source: Toxics. 2024 Jul 18;12(7):516. doi: 10.3390/toxics12070516 (PMC11280914; doi:10.3390/toxics12070516)
Supplement: Supplementary file 1 [file toxics-12-00516-s001.zip › Table S1 the 4838 common genes list.csv]

	symbolhuman	symbolzebrafish	symbolmouse	symbolrat
A2M	A2M	a2ml	A2m	A2m
AAGAB	AAGAB	aagab	Aagab	Aagab
AAMDC	AAMDC	aamdc	Aamdc	Aamdc
AAMP	AAMP	aamp	Aamp	Aamp
AANAT	AANAT	aanat1	Aanat	Aanat
AARSD1	AARSD1	aarsd1	Aarsd1	Aarsd1
AASDHPPT	AASDHPPT	aasdhppt	Aasdhppt	Aasdhppt
ABCB8	ABCB8	abcb8	Abcb8	Abcb8
ABCB9	ABCB9	abcb9	Abcb9	Abcb9
ABCC2	ABCC2	abcc2	Abcc2	Abcc2
ABCC4	ABCC4	abcc4	Abcc4	Abcc4
ABCC8	ABCC8	abcc8	Abcc8	Abcc8
ABCD3	ABCD3	abcd3a	Abcd3	Abcd3
ABCE1	ABCE1	abce1	Abce1	Abce1
ABCF1	ABCF1	abcf1	Abcf1	Abcf1
ABCG1	ABCG1	abcg1	Abcg1	Abcg1
ABCG2	ABCG2	abcg2a	Abcg2	Abcg2
ABCG4	ABCG4	abcg4b	Abcg4	Abcg4
ABHD10	ABHD10	abhd10a	Abhd10	Abhd10
ABHD12	ABHD12	abhd12	Abhd12	Abhd12
ABHD13	ABHD13	abhd13	Abhd13	Abhd13
ABHD14A	ABHD14A	abhd14a	Abhd14a	Abhd14a
ABHD16A	ABHD16A	abhd16a	Abhd16a	Abhd16a
ABHD17A	ABHD17A	abhd17aa	Abhd17a	Abhd17a
ABHD17C	ABHD17C	abhd17c	Abhd17c	Abhd17c
ABHD3	ABHD3	abhd3	Abhd3	Abhd3
ABRA	ABRA	abrab	Abra	Abra
ABRACL	ABRACL	abracl	Abracl	Abracl
ACAA1	ACAA1	acaa1	Acaa1a	Acaa1a
ACAA2	ACAA2	acaa2	Acaa2	Acaa2
ACAD8	ACAD8	acad8	Acad8	Acad8
ACAD9	ACAD9	acad9	Acad9	Acad9
ACADL	ACADL	acadl	Acadl	Acadl
ACADM	ACADM	acadm	Acadm	Acadm
ACADVL	ACADVL	acadvl	Acadvl	Acadvl
ACAP1	ACAP1	acap1	Acap1	Acap1
ACAT1	ACAT1	acat1	Acat1	Acat1
ACAT2	ACAT2	acat2	Acat2	Acat2
ACBD3	ACBD3	zgc:162964	Acbd3	Acbd3
ACBD4	ACBD4	acbd4	Acbd4	Acbd4
ACBD6	ACBD6	acbd6	Acbd6	Acbd6
ACE2	ACE2	ace2	Ace2	Ace2
ACHE	ACHE	ache	Ache	Ache
ACLY	ACLY	aclya	Acly	Acly
ACMSD	ACMSD	acmsd	Acmsd	Acmsd
ACO2	ACO2	aco2	Aco2	Aco2
ACOT1	ACOT1	si:dkey-288i20.1	Acot3	Acot3
ACOT7	ACOT7	acot7	Acot7	Acot7
ACOT8	ACOT8	acot8	Acot8	Acot8
ACOT9	ACOT9	acot9.2	Acot10	Acot9
ACP2	ACP2	acp2	Acp2	Acp2
ACP6	ACP6	acp6	Acp6	Acp6
ACSF2	ACSF2	acsf2	Acsf2	Acsf2
ACSM3	ACSM3	acsm3	Acsm3	Acsm3
ACSS1	ACSS1	acss1	Acss1	Acss1
ACTA1	ACTA1	acta1b	Acta1	Acta1
ACTA2	ACTA2	acta1a	Acta2	Acta2
ACTC1	ACTC1	actc1a	Actc1	Actc1
ACTG1	ACTG1	actb1	Actg1	Actg1
ACTG2	ACTG2	acta2	Actg2	Actg2
ACTN1	ACTN1	actn1	Actn1	Actn1
ACTN4	ACTN4	actn4	Actn4	Actn4
ACTR10	ACTR10	actr10	Actr10	Actr10
ACTR1B	ACTR1B	actr1	Actr1b	Actr1b
ACTR2	ACTR2	actr2a	Actr2	Actr2
ACTR3	ACTR3	actr3	Actr3	Actr3
ACTR5	ACTR5	actr5	Actr5	Actr5
ACTR6	ACTR6	actr6	Actr6	Actr6
ACTR8	ACTR8	actr8	Actr8	Actr8
ACVR1	ACVR1	acvr1l	Acvr1	Acvr1
ACVR2B	ACVR2B	acvr2b	Acvr2b	Acvr2b
ACVRL1	ACVRL1	acvrl1	Acvrl1	Acvrl1
ACY3	ACY3	acy3.1	Acy3	Acy3
ACYP1	ACYP1	acyp1	Acyp1	Acyp1
ADA	ADA	ada	Ada	Ada
ADAD1	ADAD1	adad1	Adad1	Adad1
ADAM8	ADAM8	adam8a	Adam8	Adam8
ADAMTS5	ADAMTS5	adamts5	Adamts5	Adamts5
ADAMTS9	ADAMTS9	adamts9	Adamts9	Adamts9
ADAP1	ADAP1	zgc:92360	Adap1	Adap1
ADAR	ADAR	adar	Adar	Adar
ADCK1	ADCK1	adck1	Adck1	Adck1
ADCY1	ADCY1	adcy1a	Adcy1	Adcy1
ADCY5	ADCY5	adcy5	Adcy5	Adcy5
ADCY8	ADCY8	adcy8	Adcy8	Adcy8
ADD1	ADD1	add1	Add1	Add1
ADH5	ADH5	adh5	Adh5	Adh5
ADHFE1	ADHFE1	adhfe1	Adhfe1	Adhfe1
ADI1	ADI1	adi1	Adi1	Adi1
ADIPOQ	ADIPOQ	adipoqb	Adipoq	Adipoq
ADK	ADK	adka	Adk	Adk
ADO	ADO	adoa	Ado	Ado
ADPGK	ADPGK	adpgk	Adpgk	Adpgk
ADPRHL1	ADPRHL1	adprhl1	Adprhl1	Adprhl1
ADRA2A	ADRA2A	adra2a	Adra2a	Adra2a
ADRA2B	ADRA2B	adra2b	Adra2b	Adra2b
ADRA2C	ADRA2C	adra2c	Adra2c	Adra2c
ADRB2	ADRB2	adrb2b	Adrb2	Adrb2
ADRB3	ADRB3	adrb3a	Adrb3	Adrb3
AEBP2	AEBP2	aebp2	Aebp2	Aebp2
AFG3L2	AFG3L2	afg3l2	Afg3l2	Afg3l2
AGA	AGA	aga	Aga	Aga
AGK	AGK	agk	Agk	Agk
AGMAT	AGMAT	agmat	Agmat	Agmat
AGMO	AGMO	agmo	Agmo	Agmo
AGPAT1	AGPAT1	agpat2	Agpat1	Agpat1
AGPAT4	AGPAT4	agpat4	Agpat4	Agpat4
AGPAT5	AGPAT5	agpat5	Agpat5	Agpat5
AGPS	AGPS	agps	Agps	Agps
AGT	AGT	agt	Agt	Agt
AGTR2	AGTR2	agtr2	Agtr2	Agtr2
AGTRAP	AGTRAP	agtrap	Agtrap	Agtrap
AGXT	AGXT	agxta	Agxt	Agxt
AGXT2	AGXT2	agxt2	Agxt2	Agxt2
AHCY	AHCY	ahcy	Ahcy	Ahcy
AHCYL1	AHCYL1	ahcyl1	Ahcyl1	Ahcyl1
AHCYL2	AHCYL2	ahcyl2	Ahcyl2	Ahcyl2
AHI1	AHI1	ahi1	Ahi1	Ahi1
AHR	AHR	ahr1b	Ahr	Ahr
AIDA	AIDA	aida	Aida	Aida
AIF1L	AIF1L	aif1l	Aif1l	Aif1l
AIMP2	AIMP2	aimp2	Aimp2	Aimp2
AIP	AIP	aip	Aip	Aip
AK2	AK2	ak2	Ak2	Ak2
AK6	AK6	zgc:86811	Ak6	Ak6
AK7	AK7	ak7b	Ak7	Ak7
AKR1B1	AKR1B1	akr1b1	Akr1b3	Akr1b1
AKR7A2	AKR7A2	akr7a3	Akr7a5	Akr7a2
AKT2	AKT2	akt2	Akt2	Akt2
AKT3	AKT3	akt3a	Akt3	Akt3
ALAD	ALAD	alad	Alad	Alad
ALAS1	ALAS1	alas1	Alas1	Alas1
ALAS2	ALAS2	alas2	Alas2	Alas2
ALCAM	ALCAM	alcamb	Alcam	Alcam
ALDH1A2	ALDH1A2	aldh1a2	Aldh1a2	Aldh1a2
ALDH1A3	ALDH1A3	aldh1a3	Aldh1a3	Aldh1a3
ALDH1L1	ALDH1L1	aldh1l1	Aldh1l1	Aldh1l1
ALDH2	ALDH2	aldh2.1	Aldh2	Aldh2
ALDH6A1	ALDH6A1	aldh6a1	Aldh6a1	Aldh6a1
ALDH7A1	ALDH7A1	aldh7a1	Aldh7a1	Aldh7a1
ALDH8A1	ALDH8A1	aldh8a1	Aldh8a1	Aldh8a1
ALDOA	ALDOA	aldoab	Aldoa	Aldoa
ALDOB	ALDOB	aldob	Aldob	Aldob
ALDOC	ALDOC	aldocb	Aldoc	Aldoc
ALG14	ALG14	alg14	Alg14	Alg14
ALG3	ALG3	alg3	Alg3	Alg3
ALG5	ALG5	alg5	Alg5	Alg5
ALG6	ALG6	alg6	Alg6	Alg6
ALG8	ALG8	alg8	Alg8	Alg8
ALKBH5	ALKBH5	alkbh5	Alkbh5	Alkbh5
ALKBH7	ALKBH7	alkbh7	Alkbh7	Alkbh7
ALLC	ALLC	allc	Allc	Allc
ALOX12	ALOX12	alox12	Alox12	Alox12
ALOX5	ALOX5	alox5a	Alox5	Alox5
ALOX5AP	ALOX5AP	alox5ap	Alox5ap	Alox5ap
ALX1	ALX1	alx1	Alx1	Alx1
ALX4	ALX4	alx4b	Alx4	Alx4
AMBP	AMBP	ambp	Ambp	Ambp
AMD1	AMD1	amd1	Amd2	Amd1
AMDHD1	AMDHD1	amdhd1	Amdhd1	Amdhd1
AMER2	AMER2	amer2	Amer2	Amer2
AMMECR1	AMMECR1	ammecr1	Ammecr1	Ammecr1
AMN1	AMN1	amn1	Amn1	Amn1
AMOTL2	AMOTL2	amotl2a	Amotl2	Amotl2
AMT	AMT	amt	Amt	Amt
AMY2A	AMY2A	zgc:92137	Amy1	Amy1a
AMY2B	AMY2B	amy2a	Amy2a4	Amy2a3
ANAPC11	ANAPC11	anapc11	Anapc11	Anapc11
ANAPC5	ANAPC5	anapc5	Anapc5	Anapc5
ANAPC7	ANAPC7	anapc7	Anapc7	Anapc7
ANGPT1	ANGPT1	angpt1	Angpt1	Angpt1
ANGPT2	ANGPT2	angpt2a	Angpt2	Angpt2
ANGPTL3	ANGPTL3	angptl3	Angptl3	Angptl3
ANKAR	ANKAR	ankar	Ankar	Ankar
ANKH	ANKH	ankhb	Ank	Ankh
ANKK1	ANKK1	ankk1	Ankk1	Ankk1
ANKMY2	ANKMY2	ankmy2a	Ankmy2	Ankmy2
ANKRD10	ANKRD10	ankrd10a	Ankrd10	Ankrd10
ANKRD13C	ANKRD13C	ankrd13c	Ankrd13c	Ankrd13c
ANKRD16	ANKRD16	ankrd16	Ankrd16	Ankrd16
ANKRD22	ANKRD22	ankrd22	Ankrd22	Ankrd22
ANKRD37	ANKRD37	ankrd37	Ankrd37	Ankrd37
ANKRD46	ANKRD46	ankrd46b	Ankrd46	Ankrd46
ANKRD49	ANKRD49	ankrd49	Ankrd49	Ankrd49
ANKRD52	ANKRD52	ankrd52a	Ankrd52	Ankrd52
ANKRD54	ANKRD54	ankrd54	Ankrd54	Ankrd54
ANKRD6	ANKRD6	ankrd6b	Ankrd6	Ankrd6
ANKRD9	ANKRD9	ankrd9	Ankrd9	Ankrd9
ANKS4B	ANKS4B	anks4b	Anks4b	Anks4b
ANO10	ANO10	ano10a	Ano10	Ano10
ANPEP	ANPEP	anpepb	Anpep	Anpep
ANTXR2	ANTXR2	antxr2a	Antxr2	Antxr2
ANXA11	ANXA11	anxa11b	Anxa11	Anxa11
ANXA13	ANXA13	anxa13	Anxa13	Anxa13
ANXA2	ANXA2	anxa2a	Anxa2	Anxa2
ANXA3	ANXA3	anxa3a	Anxa3	Anxa3
ANXA4	ANXA4	anxa4	Anxa4	Anxa4
ANXA5	ANXA5	anxa5b	Anxa5	Anxa5
ANXA6	ANXA6	anxa6	Anxa6	Anxa6
AOC1	AOC1	aoc1	Aoc1	Aoc1
AOC3	AOC3	aoc2	Aoc3	Aoc3
AP1M1	AP1M1	ap1m3	Ap1m1	Ap1m1
AP1S3	AP1S3	ap1s3b	Ap1s3	Ap1s3
AP2M1	AP2M1	ap2m1a	Ap2m1	Ap2m1
AP2S1	AP2S1	ap2s1	Ap2s1	Ap2s1
AP3M2	AP3M2	ap3m2	Ap3m2	Ap3m2
AP3S2	AP3S2	ap3s2	Ap3s2	Ap3s2
AP4B1	AP4B1	ap4b1	Ap4b1	Ap4b1
AP5S1	AP5S1	ap5s1	Ap5s1	Ap5s1
APBB1IP	APBB1IP	apbb1ip	Apbb1ip	Apbb1ip
APEX2	APEX2	apex2	Apex2	Apex2
APH1A	APH1A	aph1b	Aph1a	Aph1a
API5	API5	api5	Api5	Api5
APOA1	APOA1	apoa1a	Apoa1	Apoa1
APOBEC2	APOBEC2	apobec2a	Apobec2	Apobec2
APOO	APOO	apooa	Apoo	Apoo
APP	APP	appb	App	App
APPBP2	APPBP2	appbp2	Appbp2	Appbp2
APPL2	APPL2	appl2	Appl2	Appl2
APTX	APTX	aptx	Aptx	Aptx
AQP1	AQP1	aqp1a.1	Aqp1	Aqp1
AQP11	AQP11	aqp11	Aqp11	Aqp11
AQP12A	AQP12A	aqp12	Aqp12	Aqp12a
AQP4	AQP4	aqp4	Aqp4	Aqp4
AQP9	AQP9	aqp9a	Aqp9	Aqp9
AQR	AQR	aqr	Aqr	Aqr
ARCN1	ARCN1	arcn1a	Arcn1	Arcn1
ARF1	ARF1	arf1	Arf1	Arf1
ARF4	ARF4	arf4a	Arf4	Arf4
ARF5	ARF5	arf5	Arf5	Arf5
ARF6	ARF6	arf6a	Arf6	Arf6
ARG2	ARG2	arg2	Arg2	Arg2
ARGLU1	ARGLU1	arglu1b	Arglu1	Arglu1
ARHGAP1	ARHGAP1	arhgap1	Arhgap1	Arhgap1
ARHGAP10	ARHGAP10	arhgap10	Arhgap10	Arhgap10
ARHGAP11A	ARHGAP11A	arhgap11a	Arhgap11a	Arhgap11a
ARHGAP17	ARHGAP17	arhgap17b	Arhgap17	Arhgap17
ARHGAP28	ARHGAP28	arhgap28	Arhgap28	Arhgap28
ARHGDIA	ARHGDIA	arhgdia	Arhgdia	Arhgdia
ARHGDIB	ARHGDIB	arhgdig	Arhgdib	Arhgdib
ARHGEF11	ARHGEF11	arhgef11	Arhgef11	Arhgef11
ARHGEF2	ARHGEF2	arhgef1a	Arhgef2	Arhgef2
ARIH1	ARIH1	arih1	Arih1	Arih1
ARL1	ARL1	arl1	Arl1	Arl1
ARL11	ARL11	arl11	Arl11	Arl11
ARL13B	ARL13B	arl13b	Arl13b	Arl13b
ARL14	ARL14	arl14	Arl14	Arl14
ARL16	ARL16	arl16	Arl16	Arl16
ARL2	ARL2	arl2	Arl2	Arl2
ARL3	ARL3	arl3	Arl3	Arl3
ARL4A	ARL4A	arl4ab	Arl4a	Arl4a
ARL4D	ARL4D	arl4d	Arl4d	Arl4d
ARL5A	ARL5A	arl5a	Arl5a	Arl5a
ARL5C	ARL5C	arl5c	Arl5c	Arl5c
ARL6	ARL6	arl6	Arl6	Arl6
ARL6IP1	ARL6IP1	arl6ip1	Arl6ip1	Arl6ip1
ARL6IP5	ARL6IP5	arl6ip5a	Arl6ip5	Arl6ip5
ARL8A	ARL8A	arl8a	Arl8a	Arl8a
ARL8B	ARL8B	arl8bb	Arl8b	Arl8b
ARL9	ARL9	arl9	Arl9	Arl9
ARMC1	ARMC1	armc1	Armc1	Armc1
ARMC7	ARMC7	armc7	Armc7	Armc7
ARMC8	ARMC8	armc8	Armc8	Armc8
ARPC1A	ARPC1A	arpc1a	Arpc1a	Arpc1a
ARPC1B	ARPC1B	arpc1b	Arpc1b	Arpc1b
ARPC2	ARPC2	arpc2	Arpc2	Arpc2
ARPC3	ARPC3	arpc3	Arpc3	Arpc3
ARPC4	ARPC4	arpc4	Arpc4	Arpc4
ARPC5	ARPC5	arpc5a	Arpc5	Arpc5
ARPC5L	ARPC5L	arpc5la	Arpc5l	Arpc5l
ARR3	ARR3	arr3a	Arr3	Arr3
ARRB1	ARRB1	arrb1	Arrb1	Arrb1
ARRDC3	ARRDC3	arrdc3a	Arrdc3	Arrdc3
ARSA	ARSA	arsa	Arsa	Arsa
ARSG	ARSG	arsg	Arsg	Arsg
ARSK	ARSK	arsk	Arsk	Arsk
ARV1	ARV1	arv1	Arv1	Arv1
AS3MT	AS3MT	as3mt	As3mt	As3mt
ASAH1	ASAH1	asah1b	Asah1	Asah1
ASAH2	ASAH2	asah2	Asah2	Asah2
ASB1	ASB1	asb1	Asb1	Asb1
ASB12	ASB12	asb12a	Asb12	Asb12
ASB16	ASB16	asb16	Asb16	Asb16
ASB3	ASB3	asb3	Asb3	Asb3
ASB4	ASB4	asb4	Asb4	Asb4
ASB7	ASB7	asb7	Asb7	Asb7
ASCC1	ASCC1	ascc1	Ascc1	Ascc1
ASCL1	ASCL1	ascl1a	Ascl1	Ascl1
ASF1A	ASF1A	asf1ba	Asf1a	Asf1a
ASIC1	ASIC1	asic1a	Asic1	Asic1
ASIC4	ASIC4	asic4a	Asic4	Asic4
ASNS	ASNS	asns	Asns	Asns
ASPA	ASPA	aspa	Aspa	Aspa
ASPN	ASPN	aspn	Aspn	Aspn
ASPSCR1	ASPSCR1	aspscr1	Aspscr1	Aspscr1
ASRGL1	ASRGL1	asrgl1	Asrgl1	Asrgl1
ASS1	ASS1	ass1	Ass1	Ass1
ASZ1	ASZ1	asz1	Asz1	Asz1
ATAD3A	ATAD3A	atad3b	Atad3a	Atad3a
ATAT1	ATAT1	atat1	Atat1	Atat1
ATF1	ATF1	atf1	Atf1	Atf1
ATF3	ATF3	atf3	Atf3	Atf3
ATF6	ATF6	atf6	Atf6	Atf6
ATF6B	ATF6B	atf6b	Atf6b	Atf6b
ATF7	ATF7	atf7a	Atf7	Atf7
ATG10	ATG10	atg10	Atg10	Atg10
ATG12	ATG12	atg12	Atg12	Atg12
ATG16L1	ATG16L1	atg16l1	Atg16l1	Atg16l1
ATIC	ATIC	atic	Atic	Atic
ATL2	ATL2	atl2	Atl2	Atl2
ATL3	ATL3	atl3	Atl3	Atl3
ATOH1	ATOH1	atoh1a	Atoh1	Atoh1
ATOH7	ATOH7	atoh7	Atoh7	Atoh7
ATOX1	ATOX1	atox1	Atox1	Atox1
ATP13A2	ATP13A2	atp13a2	Atp13a2	Atp13a2
ATP1A1	ATP1A1	atp1a1a.1	Atp1a1	Atp1a1
ATP1A2	ATP1A2	atp1a2a	Atp1a2	Atp1a2
ATP1A3	ATP1A3	atp1a3a	Atp1a3	Atp1a3
ATP1B1	ATP1B1	atp1b1a	Atp1b1	Atp1b1
ATP1B2	ATP1B2	atp1b2a	Atp1b2	Atp1b2
ATP1B3	ATP1B3	atp1b3a	Atp1b3	Atp1b3
ATP2B1	ATP2B1	atp2b1a	Atp2b1	Atp2b1
ATP2B4	ATP2B4	atp2b1b	Atp2b4	Atp2b4
ATP6AP1	ATP6AP1	atp6ap1b	Atp6ap1	Atp6ap1
ATP6V0A2	ATP6V0A2	atp6v0a2b	Atp6v0a2	Atp6v0a2
ATP6V0B	ATP6V0B	atp6v0b	Atp6v0b	Atp6v0b
ATP6V0C	ATP6V0C	atp6v0cb	Atp6v0c	Atp6v0c
ATP6V0D1	ATP6V0D1	atp6v0d1	Atp6v0d1	Atp6v0d1
ATP6V0E2	ATP6V0E2	atpv0e2	Atp6v0e2	Atp6v0e2
ATP6V1A	ATP6V1A	atp6v1aa	Atp6v1a	Atp6v1a
ATP6V1B1	ATP6V1B1	atp6v1ba	Atp6v1b1	Atp6v1b1
ATP6V1B2	ATP6V1B2	atp6v1b2	Atp6v1b2	Atp6v1b2
ATP6V1C1	ATP6V1C1	atp6v1c1a	Atp6v1c1	Atp6v1c1
ATP6V1D	ATP6V1D	atp6v1d	Atp6v1d	Atp6v1d
ATP6V1E1	ATP6V1E1	atp6v1e1b	Atp6v1e1	Atp6v1e1
ATP6V1F	ATP6V1F	atp6v1f	Atp6v1f	Atp6v1f
ATP6V1G1	ATP6V1G1	atp6v1g1	Atp6v1g1	Atp6v1g1
ATPAF1	ATPAF1	atpaf1	Atpaf1	Atpaf1
ATPAF2	ATPAF2	atpaf2	Atpaf2	Atpaf2
ATRAID	ATRAID	atraid	Atraid	Atraid
ATRX	ATRX	atrx	Atrx	Atrx
ATXN10	ATXN10	atxn10	Atxn10	Atxn10
ATXN2L	ATXN2L	atxn2l	Atxn2l	Atxn2l
ATXN7L2	ATXN7L2	atxn7l2b	Atxn7l2	Atxn7l2
AUH	AUH	auh	Auh	Auh
AURKA	AURKA	aurka	Aurka	Aurka
AURKAIP1	AURKAIP1	aurkaip1	Aurkaip1	Aurkaip1
AURKB	AURKB	aurkb	Aurkb	Aurkb
AVIL	AVIL	avil	Avil	Avil
AVL9	AVL9	avl9	Avl9	Avl9
AVP	AVP	oxt	Avp	Avp
AXIN2	AXIN2	axin2	Axin2	Axin2
AZI2	AZI2	azi2	Azi2	Azi2
AZIN1	AZIN1	azin1b	Azin1	Azin1
B3GALNT2	B3GALNT2	b3galnt2	B3galnt2	B3galnt2
B3GALT2	B3GALT2	b3galt2	B3galt2	B3galt2
B3GAT2	B3GAT2	b3gat2	B3gat2	B3gat2
B3GAT3	B3GAT3	b3gat3	B3gat3	B3gat3
B3GNT3	B3GNT3	si:ch211-126g16.10	B3gnt3	B3gnt3
B3GNT5	B3GNT5	b3gnt5a	B3gnt5	B3gnt5
B3GNTL1	B3GNTL1	b3gntl1	B3gntl1	B3gntl1
B4GALT4	B4GALT4	b4galt4	B4galt4	B4galt4
B4GALT6	B4GALT6	b4galt6	B4galt6	B4galt6
B4GALT7	B4GALT7	b4galt7	B4galt7	B4galt7
B9D1	B9D1	b9d1	B9d1	B9d1
BACE1	BACE1	bace1	Bace1	Bace1
BACE2	BACE2	zgc:103530	Bace2	Bace2
BAG1	BAG1	bag1	Bag1	Bag1
BAG2	BAG2	bag2	Bag2	Bag2
BAG3	BAG3	bag3	Bag3	Bag3
BAMBI	BAMBI	bambia	Bambi	Bambi
BARHL1	BARHL1	barhl1b	Barhl1	Barhl1
BARHL2	BARHL2	barhl2	Barhl2	Barhl2
BARX1	BARX1	barx1	Barx1	Barx1
BATF	BATF	batf	Batf	Batf
BATF3	BATF3	batf3	Batf3	Batf3
BAX	BAX	baxa	Bax	Bax
BBS1	BBS1	bbs1	Bbs1	Bbs1
BBS4	BBS4	bbs4	Bbs4	Bbs4
BBS5	BBS5	bbs5	Bbs5	Bbs5
BBS7	BBS7	bbs7	Bbs7	Bbs7
BCAN	BCAN	bcan	Bcan	Bcan
BCAP29	BCAP29	bcap29	Bcap29	Bcap29
BCAP31	BCAP31	bcap31	Bcap31	Bcap31
BCAR1	BCAR1	bcar1	Bcar1	Bcar1
BCAS2	BCAS2	bcas2	Bcas2	Bcas2
BCCIP	BCCIP	bccip	Bccip	Bccip
BCKDHA	BCKDHA	bckdha	Bckdha	Bckdha
BCKDHB	BCKDHB	bckdhb	Bckdhb	Bckdhb
BCKDK	BCKDK	bckdk	Bckdk	Bckdk
BCL11A	BCL11A	bcl11aa	Bcl11a	Bcl11a
BCO2	BCO2	bco2l	Bco2	Bco2
BCOR	BCOR	bcor	Bcor	Bcor
BCS1L	BCS1L	bcs1l	Bcs1l	Bcs1l
BDH1	BDH1	bdh1	Bdh1	Bdh1
BECN1	BECN1	becn1	Becn1	Becn1
BEND3	BEND3	bend3	Bend3	Bend3
BEND5	BEND5	bend5	Bend5	Bend5
BET1	BET1	bet1	Bet1	Bet1
BET1L	BET1L	bet1l	Bet1l	Bet1l
BFSP2	BFSP2	bfsp2	Bfsp2	Bfsp2
BGN	BGN	bgnb	Bgn	Bgn
BHLHE22	BHLHE22	bhlhe22	Bhlhe22	Bhlhe22
BHLHE23	BHLHE23	bhlhe23	Bhlhe23	Bhlhe23
BHLHE40	BHLHE40	bhlhe40	Bhlhe40	Bhlhe40
BHMT	BHMT	bhmt	Bhmt	Bhmt
BIN3	BIN3	bin3	Bin3	Bin3
BIRC5	BIRC5	birc5a	Birc5	Birc5
BLCAP	BLCAP	blcap	Blcap	Blcap
BLMH	BLMH	blmh	Blmh	Blmh
BLOC1S4	BLOC1S4	bloc1s4	Bloc1s4	Bloc1s4
BLOC1S5	BLOC1S5	bloc1s5	Bloc1s5	Bloc1s5
BLOC1S6	BLOC1S6	bloc1s6	Bloc1s6	Bloc1s6
BLVRA	BLVRA	blvra	Blvra	Blvra
BLVRB	BLVRB	blvrb	Blvrb	Blvrb
BMP2	BMP2	bmp2a	Bmp2	Bmp2
BMP2K	BMP2K	bmp2k	Bmp2k	Bmp2k
BMP3	BMP3	bmp3	Bmp3	Bmp3
BMP4	BMP4	bmp4	Bmp4	Bmp4
BMP5	BMP5	bmp5	Bmp5	Bmp5
BMP6	BMP6	bmp6	Bmp6	Bmp6
BMPER	BMPER	bmper	Bmper	Bmper
BMPR2	BMPR2	bmpr2b	Bmpr2	Bmpr2
BNIP3	BNIP3	bnip3	Bnip3	Bnip3
BNIP3L	BNIP3L	bnip3la	Bnip3l	Bnip3l
BNIPL	BNIPL	bnipl	Bnipl	Bnipl
BOC	BOC	boc	Boc	Boc
BOD1	BOD1	bod1	Bod1	Bod1
BOLA1	BOLA1	bola1	Bola1	Bola1
BOP1	BOP1	bop1	Bop1	Bop1
BPNT1	BPNT1	bpnt1	Bpnt1	Bpnt1
BRAP	BRAP	brap	Brap	Brap
BRD2	BRD2	brd2a	Brd2	LOC100909544
BRD3	BRD3	brd3a	Brd3	Brd3
BRDT	BRDT	brdt	Brdt	Brdt
BRF1	BRF1	brf1b	Brf1	Brf1
BRI3	BRI3	bri3	Bri3	Bri3
BRI3BP	BRI3BP	bri3bp	Bri3bp	Bri3bp
BROX	BROX	brox	Brox	Brox
BRPF1	BRPF1	brpf1	Brpf1	Brpf1
BSCL2	BSCL2	bscl2	Bscl2	Bscl2
BSDC1	BSDC1	bsdc1	Bsdc1	Bsdc1
BSPRY	BSPRY	bspry	Bspry	Bspry
BSX	BSX	bsx	Bsx	Bsx
BTBD6	BTBD6	btbd6b	Btbd6	Btbd6
BTBD9	BTBD9	btbd9	Btbd9	Btbd9
BTD	BTD	btd	Btd	Btd
BTG1	BTG1	btg1	Btg1	Btg1
BTG2	BTG2	btg2	Btg2	Btg2
BTN1A1	BTN1A1	zgc:123297	Btn1a1	Btn1a1
BYSL	BYSL	bysl	Bysl	Bysl
BZW1	BZW1	bzw1a	Bzw1	Bzw1
C10orf53	C10orf53	zgc:153142	1700024G13Rik	LOC680885
C11orf49	C11orf49	zgc:92873	1110051M20Rik	RGD1309540
C11orf53	C11orf53	zgc:158412	1810046K07Rik	RGD1562914
C11orf54	C11orf54	zgc:85789	4931406C07Rik	RGD1309534
C11orf58	C11orf58	zgc:56106	1110004F10Rik	RGD1311703
C11orf68	C11orf68	zgc:63470	AI837181	Bles03
C12orf29	C12orf29	zgc:103499	4930430F08Rik	RGD1307947
C12orf4	C12orf4	zgc:154077	D6Wsu163e	RGD1311164
C12orf49	C12orf49	zgc:110063	2410131K14Rik	RGD1562310
C12orf66	C12orf66	si:ch211-125a15.1	BC048403	RGD1565498
C12orf73	C12orf73	si:ch211-68a17.7	1190007I07Rik	LOC691921
C15orf41	C15orf41	zgc:154061	BC052040	RGD1563680
C15orf48	C15orf48	zgc:153317	AA467197	MGC105649
C15orf61	C15orf61	zgc:162898	2300009A05Rik	RGD1309779
C16orf72	C16orf72	zgc:77849	1810013L24Rik	RGD1309748
C16orf87	C16orf87	zgc:92818	4921524J17Rik	RGD1308706
C18orf21	C18orf21	si:dkey-184p18.2	2700062C07Rik	MGC116121
C18orf25	C18orf25	zgc:77838	8030462N17Rik	RGD1308601
C1GALT1C1	C1GALT1C1	c1galt1c1	C1galt1c1	C1galt1c1
C1orf131	C1orf131	zgc:194224	2810004N23Rik	RGD1562218
C1orf194	C1orf194	si:ch211-163l21.7	1700013F07Rik	RGD1309139
C1orf43	C1orf43	zgc:123238	4933434E20Rik	LOC361985
C1orf50	C1orf50	zgc:112255	AU022252	RGD1564804
C1orf52	C1orf52	zgc:65873	2410004B18Rik	RGD1560065
C1orf74	C1orf74	zgc:112163	A130010J15Rik	LOC100125367
C1QA	C1QA	c1qa	C1qa	C1qa
C1QBP	C1QBP	c1qbp	C1qbp	C1qbp
C1QC	C1QC	c1qc	C1qc	C1qc
C1QTNF1	C1QTNF1	c1qtnf1	C1qtnf1	C1qtnf1
C1QTNF5	C1QTNF5	c1qtnf5	C1qtnf5	C1qtnf5
C20orf194	C20orf194	si:ch211-194c3.5	4930402H24Rik	RGD1565616
C21orf91	C21orf91	zgc:110006	D16Ertd472e	RGD1563888
C2orf49	C2orf49	si:dkeyp-118h3.6	AI597479	RGD1310553
C2orf68	C2orf68	si:ch211-283h6.4	0610030E20Rik	LOC691113
C2orf69	C2orf69	zgc:153521	1700066M21Rik	RGD1306941
C3orf70	C3orf70	si:dkey-22o12.2	2510009E07Rik	RGD1562339
C5orf22	C5orf22	zgc:56556	6030458C11Rik	RGD1306502
C5orf34	C5orf34	zgc:153352	4833420G17Rik	RGD1306227
C6orf89	C6orf89	zgc:162255	BC004004	RGD735065
C7orf25	C7orf25	zgc:55781	AW209491	RGD1308147
C8B	C8B	c8b	C8b	C8b
C8G	C8G	c8g	C8g	C8g
C8orf76	C8orf76	zgc:101716	9130401M01Rik	RGD1310852
C9orf116	C9orf116	si:ch211-248e11.2	1700007K13Rik	RGD1306233
C9orf85	C9orf85	zgc:101016	1110059E24Rik	RGD1359158
CA13	CA13	ca2	Car13	Car13
CA4	CA4	ca4a	Car4	Car4
CA7	CA7	ca7	Car7	Car7
CA8	CA8	ca8	Car8	Car8
CAB39L	CAB39L	cab39l	Cab39l	Cab39l
CABP2	CABP2	cabp2a	Cabp2	Cabp2
CABP5	CABP5	cabp5b	Cabp5	Cabp5
CACNA1D	CACNA1D	cacna1da	Cacna1d	Cacna1d
CACNA1S	CACNA1S	cacna1sb	Cacna1s	Cacna1s
CACNB2	CACNB2	cacnb2a	Cacnb2	Cacnb2
CACNB4	CACNB4	cacnb4a	Cacnb4	Cacnb4
CACNG2	CACNG2	cacng2a	Cacng2	Cacng2
CACYBP	CACYBP	cacybp	Cacybp	Cacybp
CADM1	CADM1	cadm1b	Cadm1	Cadm1
CALB2	CALB2	calb2a	Calb2	Calb2
CALCOCO1	CALCOCO1	calcoco1a	Calcoco1	LOC100912282
CALCRL	CALCRL	calcrla	Calcrl	Calcrl
CALML4	CALML4	calml4a	Calml4	Calml4
CAMK1D	CAMK1D	camk1da	Camk1d	Camk1d
CAMK1G	CAMK1G	camk1ga	Camk1g	Camk1g
CAMK2A	CAMK2A	camk2a	Camk2a	Camk2a
CAMK2N2	CAMK2N2	camk2n1a	Camk2n2	Camk2n2
CAMK4	CAMK4	camk4	Camk4	Camk4
CAMKV	CAMKV	camkvb	Camkv	Camkv
CAMLG	CAMLG	camlg	Caml	Camlg
CAND1	CAND1	cand1	Cand1	Cand1
CANX	CANX	canx	Canx	Canx
CAP1	CAP1	cap1	Cap1	Cap1
CAPG	CAPG	capga	Capg	Capg
CAPN1	CAPN1	zgc:55262	Capn1	Capn1
CAPN2	CAPN2	zgc:92480	Capn2	Capn2
CAPN5	CAPN5	capn5a	Capn5	Capn5
CAPN7	CAPN7	capn7	Capn7	Capn7
CAPN9	CAPN9	capn9	Capn9	Capn9
CAPNS1	CAPNS1	capns1a	Capns1	LOC100912380
CAPRIN1	CAPRIN1	caprin1a	Caprin1	Caprin1
CAPRIN2	CAPRIN2	caprin2	Caprin2	Caprin2
CAPZA1	CAPZA1	capza1a	Capza1	Capza1
CASP1	CASP1	caspa	Casp1	Casp1
CASP6	CASP6	casp6	Casp6	Casp6
CASP7	CASP7	casp7	Casp7	Casp7
CASP9	CASP9	casp9	Casp9	Casp9
CASQ1	CASQ1	casq1a	Casq1	Casq1
CASQ2	CASQ2	casq2	Casq2	Casq2
CAT	CAT	cat	Cat	Cat
CAV1	CAV1	cav1	Cav1	Cav1
CAV2	CAV2	cav2	Cav2	Cav2
CAV3	CAV3	cav3	Cav3	Cav3
CBLN1	CBLN1	cbln12	Cbln1	Cbln1
CBLN4	CBLN4	cbln4	Cbln4	Cbln4
CBWD1	CBWD1	cbwd	Cbwd1	Cbwd1
CBX1	CBX1	cbx1a	Cbx1	Cbx1
CBX2	CBX2	cbx2	Cbx2	Cbx2
CBX4	CBX4	cbx4	Cbx4	Cbx4
CBX5	CBX5	cbx5	Cbx5	Cbx5
CBX8	CBX8	cbx8a	Cbx8	Cbx8
CBY1	CBY1	cby1	Cby1	Cby1
CCDC102A	CCDC102A	ccdc102a	Ccdc102a	Ccdc102a
CCDC113	CCDC113	ccdc113	Ccdc113	Ccdc113
CCDC12	CCDC12	ccdc12	Ccdc12	Ccdc12
CCDC120	CCDC120	ccdc120	Ccdc120	Ccdc120
CCDC124	CCDC124	ccdc124	Ccdc124	Ccdc124
CCDC126	CCDC126	ccdc126	Ccdc126	Ccdc126
CCDC130	CCDC130	ccdc130	Ccdc130	Ccdc130
CCDC137	CCDC137	ccdc137	Ccdc137	Ccdc137
CCDC149	CCDC149	ccdc149a	Ccdc149	Ccdc149
CCDC151	CCDC151	ccdc151	Ccdc151	Ccdc151
CCDC153	CCDC153	ccdc153	Ccdc153	Ccdc153
CCDC174	CCDC174	ccdc174	Ccdc174	Ccdc174
CCDC22	CCDC22	ccdc22	Ccdc22	Ccdc22
CCDC25	CCDC25	ccdc25	Ccdc25	Ccdc25
CCDC28B	CCDC28B	ccdc28b	Ccdc28b	Ccdc28b
CCDC43	CCDC43	ccdc43	Ccdc43	Ccdc43
CCDC47	CCDC47	ccdc47	Ccdc47	Ccdc47
CCDC51	CCDC51	ccdc51	Ccdc51	Ccdc51
CCDC59	CCDC59	ccdc59	Ccdc59	Ccdc59
CCDC6	CCDC6	ccdc6b	Ccdc6	Ccdc6
CCDC62	CCDC62	hip1ra	Ccdc62	Ccdc62
CCDC80	CCDC80	ccdc80	Ccdc80	Ccdc80
CCDC84	CCDC84	ccdc84	Ccdc84	Ccdc84
CCDC85B	CCDC85B	ccdc85b	Ccdc85b	Ccdc85b
CCDC89	CCDC89	zgc:172182	Ccdc89	Ccdc89
CCDC90B	CCDC90B	ccdc90b	Ccdc90b	Ccdc90b
CCDC92	CCDC92	ccdc92	Ccdc92	Ccdc92
CCKBR	CCKBR	si:dkey-1h24.2	Cckbr	Cckbr
CCM2	CCM2	ccm2	Ccm2	Ccm2
CCNA1	CCNA1	ccna1	Ccna1	Ccna1
CCNA2	CCNA2	ccna2	Ccna2	Ccna2
CCNB1	CCNB1	ccnb1	Ccnb1	Ccnb1
CCNC	CCNC	ccnc	Ccnc	Ccnc
CCND1	CCND1	ccnd1	Ccnd1	Ccnd1
CCND2	CCND2	ccnd2a	Ccnd2	Ccnd2
CCNE2	CCNE2	ccne2	Ccne2	Ccne2
CCNF	CCNF	ccnf	Ccnf	Ccnf
CCNG1	CCNG1	ccng1	Ccng1	Ccng1
CCNG2	CCNG2	ccng2	Ccng2	Ccng2
CCNI	CCNI	ccni	Ccni	Ccni
CCNK	CCNK	ccnk	Ccnk	Ccnk
CCNT2	CCNT2	ccnt2a	Ccnt2	Ccnt2
CCNYL1	CCNYL1	ccnyl1	Ccnyl1	Ccnyl1
CCR6	CCR6	ccr6a	Ccr6	Ccr6
CCS	CCS	ccs	Ccs	Ccs
CCT2	CCT2	cct2	Cct2	Cct2
CCT5	CCT5	cct5	Cct5	Cct5
CCT7	CCT7	cct7	Cct7	Cct7
CD151	CD151	cd151l	Cd151	LOC100911730
CD2BP2	CD2BP2	cd2bp2	Cd2bp2	Cd2bp2
CD53	CD53	zgc:64051	Cd53	Cd53
CD63	CD63	cd63	Cd63	Cd63
CD82	CD82	cd82a	Cd82	Cd82
CDA	CDA	cda	Cda	Cda
CDC16	CDC16	cdc16	Cdc16	Cdc16
CDC23	CDC23	cdc23	Cdc23	Cdc23
CDC34	CDC34	cdc34a	Cdc34	Cdc34
CDC37	CDC37	cdc37	Cdc37	Cdc37
CDC37L1	CDC37L1	cdc37l1	Cdc37l1	Cdc37l1
CDC40	CDC40	cdc40	Cdc40	Cdc40
CDC42EP3	CDC42EP3	cdc42ep3	Cdc42ep3	Cdc42ep3
CDC42SE1	CDC42SE1	cdc42se1	Cdc42se1	Cdc42se1
CDC45	CDC45	cdc45	Cdc45	Cdc45
CDC5L	CDC5L	cdc5l	Cdc5l	Cdc5l
CDC6	CDC6	cdc6	Cdc6	Cdc6
CDC73	CDC73	cdc73	Cdc73	Cdc73
CDCA8	CDCA8	cdca8	Cdca8	Cdca8
CDCP1	CDCP1	cdcp1a	Cdcp1	Cdcp1
CDH1	CDH1	cdh1	Cdh1	Cdh1
CDH15	CDH15	cdh15	Cdh15	Cdh15
CDH17	CDH17	cdh17	Cdh17	Cdh17
CDH2	CDH2	cdh2	Cdh2	Cdh2
CDH23	CDH23	cdh23	Cdh23	Cdh23
CDH4	CDH4	cdh4	Cdh4	Cdh4
CDH5	CDH5	cdh5	Cdh5	Cdh5
CDHR1	CDHR1	cdhr1a	Cdhr1	Cdhr1
CDIPT	CDIPT	cdipt	Cdipt	Cdipt
CDK1	CDK1	cdk1	Cdk1	Cdk1
CDK2	CDK2	cdk2	Cdk2	Cdk2
CDK5	CDK5	cdk5	Cdk5	Cdk5
CDK5R1	CDK5R1	cdk5r1b	Cdk5r1	Cdk5r1
CDK5RAP3	CDK5RAP3	cdk5rap3	Cdk5rap3	Cdk5rap3
CDK9	CDK9	cdk9	Cdk9	Cdk9
CDKL1	CDKL1	cdkl1	Cdkl1	Cdkl1
CDKN1B	CDKN1B	cdkn1bb	Cdkn1b	Cdkn1b
CDKN2C	CDKN2C	cdkn2c	Cdkn2c	Cdkn2c
CDNF	CDNF	cdnf	Cdnf	Cdnf
CDS2	CDS2	cds2	Cds2	Cds2
CEACAM20	CEACAM20	zgc:198329	Ceacam20	Ceacam20
CEBPA	CEBPA	cebpa	Cebpa	Cebpa
CEBPD	CEBPD	cebpd	Cebpd	Cebpd
CEBPG	CEBPG	cebpg	Cebpg	Cebpg
CEBPZ	CEBPZ	cebpz	Cebpz	Cebpz
CEL	CEL	cel.1	Cel	Cel
CELA2A	CELA2A	ela2	Cela2a	Cela2a
CENPK	CENPK	cenpk	Cenpk	Cenpk
CENPL	CENPL	cenpl	Cenpl	Cenpl
CENPN	CENPN	cenpn	Cenpn	Cenpn
CENPO	CENPO	cenpo	Cenpo	Cenpo
CENPP	CENPP	cenpp	Cenpp	LOC679342
CEP112	CEP112	zgc:165627	Cep112	Cep112
CEP19	CEP19	cep19	Cep19	Cep19
CEP41	CEP41	cep41	Cep41	Cep41
CEP44	CEP44	cep44	Cep44	Cep44
CEP55	CEP55	cep55l	Cep55	Cep55
CEP57	CEP57	cep57	Cep57	Cep57
CEP76	CEP76	cep76	Cep76	Cep76
CEP89	CEP89	cep89	Cep89	Cep89
CEPT1	CEPT1	cept1b	Cept1	Cept1
CERS2	CERS2	cers2a	Cers2	Cers2
CERS4	CERS4	cers4a	Cers4	Cers4
CERS5	CERS5	cers5	Cers5	Cers5
CES1	CES1	ces2	Ces1d	Ces1d
CFB	CFB	bfb	Cfb	Cfb
CFD	CFD	cfd	Cfd	Cfd
CFDP1	CFDP1	rltpr	Cfdp1	Cfdp1
CFH	CFH	cfh	Cfh	Cfh
CFL2	CFL2	cfl2	Cfl2	Cfl2
CFLAR	CFLAR	cflara	Cflar	Cflar
CFTR	CFTR	cftr	Cftr	Cftr
CH25H	CH25H	ch25h	Ch25h	Ch25h
CHAC1	CHAC1	chac1	Chac1	Chac1
CHAC2	CHAC2	chac2	Chac2	Chac2
CHAD	CHAD	chad	Chad	Chad
CHADL	CHADL	chadlb	Chadl	Chadl
CHAF1B	CHAF1B	chaf1b	Chaf1b	Chaf1b
CHCHD1	CHCHD1	chchd1	Chchd1	Chchd1
CHCHD10	CHCHD10	chchd10	Chchd10	Chchd10
CHCHD2	CHCHD2	chchd2	Chchd2	Chchd2
CHCHD4	CHCHD4	chchd4	Chchd4	LOC100361898
CHCHD7	CHCHD7	chchd7	Chchd7	Chchd7
CHD1L	CHD1L	chd1l	Chd1l	Chd1l
CHERP	CHERP	cherp	Cherp	Cherp
CHFR	CHFR	chfr	Chfr	Chfr
CHIA	CHIA	chia.4	Chia1	Chia
CHIC1	CHIC1	chic1	Chic1	Chic1
CHIC2	CHIC2	chic2	Chic2	Chic2
CHID1	CHID1	chid1	Chid1	LOC100911881
CHMP2A	CHMP2A	bc2	Chmp2a	Chmp2a
CHMP2B	CHMP2B	chmp2bb	Chmp2b	Chmp2b
CHMP3	CHMP3	chmp3	Chmp3	Chmp3
CHMP5	CHMP5	chmp5b	Chmp5	Chmp5
CHMP6	CHMP6	chmp6b	Chmp6	Chmp6
CHMP7	CHMP7	chmp7	Chmp7	Chmp7
CHODL	CHODL	chodl	Chodl	Chodl
CHP1	CHP1	chp1	Chp1	Chp1
CHP2	CHP2	chp2	Chp2	Chp2
CHPT1	CHPT1	chpt1	Chpt1	Chpt1
CHRAC1	CHRAC1	chrac1	Chrac1	Chrac1
CHRD	CHRD	chd	Chrd	Chrd
CHRDL2	CHRDL2	chrdl2	Chrdl2	Chrdl2
CHRM5	CHRM5	chrm5a	Chrm5	Chrm5
CHRNA10	CHRNA10	chrna10a	Chrna10	Chrna10
CHRNA4	CHRNA4	chrna4b	Chrna4	Chrna4
CHRNA6	CHRNA6	chrna6	Chrna6	Chrna6
CHRNB1	CHRNB1	chrnb1	Chrnb1	Chrnb1
CHRNB3	CHRNB3	chrnb3a	Chrnb3	Chrnb3
CHRND	CHRND	chrnd	Chrnd	Chrnd
CHST1	CHST1	chst1	Chst1	Chst1
CHST12	CHST12	chst12a	Chst12	Chst12
CHST14	CHST14	chst14	Chst14	Chst14
CHST2	CHST2	chst2a	Chst2	Chst2
CHST3	CHST3	chst3b	Chst3	Chst3
CHSY1	CHSY1	chsy1	Chsy1	Chsy1
CHTF18	CHTF18	chtf18	Chtf18	Chtf18
CHTF8	CHTF8	chtf8	Chtf8	Chtf8
CHUK	CHUK	chuk	Chuk	Chuk
CHURC1	CHURC1	churc1	Churc1	Churc1
CIAO1	CIAO1	ciao1	Ciao1	Ciao1
CIB1	CIB1	cib1	Cib1	Cib1
CIB2	CIB2	cib2	Cib2	Cib2
CIDEB	CIDEB	cideb	Cideb	Cideb
CIRBP	CIRBP	cirbpa	Cirbp	Cirbp
CISD1	CISD1	cisd1	Cisd1	Cisd1
CISD2	CISD2	cisd2	Cisd2	Cisd2
CITED1	CITED1	cited1	Cited1	Cited1
CITED2	CITED2	cited2	Cited2	Cited2
CKB	CKB	ckbb	Ckb	Ckb
CKM	CKM	ckma	Ckm	Ckm
CKS1B	CKS1B	cks1b	Cks1b	Cks1b
CLCNKB	CLCNKB	clcnk	Clcnka	Clcnka
CLDN1	CLDN1	cldn1	Cldn1	Cldn1
CLDN11	CLDN11	cldn11a	Cldn11	Cldn11
CLDN12	CLDN12	cldn12	Cldn12	Cldn12
CLDN15	CLDN15	cldn15a	Cldn15	Cldn15
CLDN19	CLDN19	cldn19	Cldn19	Cldn19
CLDN22	CLDN22	si:dkey-98f17.3	Cldn22	Cldn22
CLDN3	CLDN3	cldnh	Cldn3	Cldn3
CLDN4	CLDN4	cldna	Cldn4	Cldn4
CLDN5	CLDN5	cldn5a	Cldn5	Cldn5
CLDN6	CLDN6	cldnd	Cldn6	Cldn6
CLDN7	CLDN7	cldn7a	Cldn7	Cldn7
CLDN8	CLDN8	cldn17	Cldn8	Cldn8
CLDN9	CLDN9	cldnc	Cldn9	Cldn9
CLEC4E	CLEC4E	illr1	Clec4e	Clec4e
CLEC4M	CLEC4M	zgc:174904	Cd209a	Cd209a
CLIC1	CLIC1	clic1	Clic1	Clic1
CLIC4	CLIC4	clic4	Clic4	Clic4
CLIC5	CLIC5	clic5a	Clic5	Clic5
CLINT1	CLINT1	clint1a	Clint1	Clint1
CLN3	CLN3	cln3	Cln3	Cln3
CLN8	CLN8	cln8	Cln8	Cln8
CLPP	CLPP	clpp	Clpp	Clpp
CLPTM1	CLPTM1	clptm1	Clptm1	Clptm1
CLPTM1L	CLPTM1L	clptm1l	Clptm1l	Clptm1l
CLPX	CLPX	clpxa	Clpx	Clpx
CLRN1	CLRN1	clrn1	Clrn1	Clrn1
CLU	CLU	clu	Clu	Clu
CLYBL	CLYBL	clybl	Clybl	Clybl
CMAS	CMAS	cmasa	Cmas	Cmas
CMBL	CMBL	cmbl	Cmbl	Cmbl
CMC1	CMC1	cmc1	Cmc1	Cmc1
CMPK1	CMPK1	cmpk	Cmpk1	Cmpk1
CMTM3	CMTM3	cmtm3	Cmtm3	Cmtm3
CMTM4	CMTM4	cmtm4	Cmtm4	Cmtm4
CMTM7	CMTM7	cmtm7	Cmtm7	Cmtm7
CMTR2	CMTR2	cmtr2	Cmtr2	Cmtr2
CNEP1R1	CNEP1R1	cnep1r1	Cnep1r1	Cnep1r1
CNIH1	CNIH1	cnih1	Cnih1	Cnih1
CNKSR1	CNKSR1	cnksr1	Cnksr1	Cnksr1
CNN2	CNN2	cnn2	Cnn2	Cnn2
CNN3	CNN3	cnn3a	Cnn3	Cnn3
CNOT1	CNOT1	cnot1	Cnot1	Cnot1
CNOT11	CNOT11	cnot11	Cnot11	Cnot11
CNOT3	CNOT3	cnot3a	Cnot3	Cnot3
CNOT6L	CNOT6L	cnot6l	Cnot6l	Cnot6l
CNOT7	CNOT7	cnot7	Cnot7	Cnot7
CNPY2	CNPY2	cnpy2	Cnpy2	Cnpy2
CNPY3	CNPY3	tnrc5	Cnpy3	Cnpy3
CNPY4	CNPY4	cnpy4	Cnpy4	Cnpy4
CNR1	CNR1	cnr1	Cnr1	Cnr1
CNTFR	CNTFR	cntfr	Cntfr	Cntfr
CNTN2	CNTN2	cntn2	Cntn2	Cntn2
CNTN5	CNTN5	cntn5	Cntn5	Cntn5
COA5	COA5	coa5	Coa5	Coa5
COASY	COASY	coasy	Coasy	Coasy
COG2	COG2	cog2	Cog2	Cog2
COG3	COG3	cog3	Cog3	Cog3
COG4	COG4	cog4	Cog4	Cog4
COG7	COG7	cog7	Cog7	Cog7
COG8	COG8	cog8	Cog8	Cog8
COL1A1	COL1A1	col1a1a	Col1a1	Col1a1
COL22A1	COL22A1	prp	Col22a1	Col22a1
COL2A1	COL2A1	col2a1a	Col2a1	Col2a1
COL5A2	COL5A2	col5a2a	Col5a2	Col5a2
COL8A2	COL8A2	col8a2	Col8a2	Col8a2
COL9A2	COL9A2	col9a2	Col9a2	Col9a2
COL9A3	COL9A3	col9a3	Col9a3	Col9a3
COLEC11	COLEC11	colec11	Colec11	Colec11
COLEC12	COLEC12	colec12	Colec12	Colec12
COLGALT2	COLGALT2	colgalt2	Colgalt2	Colgalt2
COMMD1	COMMD1	commd1	Commd1	Commd1
COMMD10	COMMD10	commd10	Commd10	Commd10
COMMD2	COMMD2	commd2	Commd2	Commd2
COMMD3	COMMD3	commd3	Commd3	Commd3
COMMD4	COMMD4	commd4	Commd4	Commd4
COMMD5	COMMD5	commd5	Commd5	Commd5
COMMD8	COMMD8	commd8	Commd8	Commd8
COMMD9	COMMD9	commd9	Commd9	Commd9
COMTD1	COMTD1	comtd1	Comtd1	Comtd1
COPA	COPA	copa	Copa	Copa
COPB1	COPB1	copb1	Copb1	Copb1
COPB2	COPB2	copb2	Copb2	Copb2
COPE	COPE	cope	Cope	Cope
COPG2	COPG2	copg2	Copg2	Copg2
COPS3	COPS3	cops3	Cops3	Cops3
COPS5	COPS5	cops5	Cops5	Cops5
COPS6	COPS6	cops6	Cops6	Cops6
COPS7A	COPS7A	cops7a	Cops7a	Cops7a
COPS8	COPS8	cops8	Cops8	Cops8
COPZ1	COPZ1	copz1	Copz1	Copz1
COPZ2	COPZ2	copz2	Copz2	Copz2
COQ2	COQ2	coq2	Coq2	Coq2
COQ3	COQ3	coq3	Coq3	Coq3
COQ6	COQ6	coq6	Coq6	Coq6
COQ7	COQ7	coq7	Coq7	Coq7
COQ9	COQ9	coq9	Coq9	Coq9
CORO1A	CORO1A	coro1a	Coro1a	Coro1a
CORO1C	CORO1C	coro1ca	Coro1c	Coro1c
CORO7	CORO7	coro7	Coro7	Coro7
COX15	COX15	cox15	Cox15	Cox15
COX17	COX17	cox17	Cox17	Cox17
COX4I1	COX4I1	cox4i1	Cox4i1	Cox4i1
COX5A	COX5A	cox5aa	Cox5a	Cox5a
COX6A1	COX6A1	cox6a1	Cox6a1	Cox6a1
COX7A2L	COX7A2L	cox7a3	Cox7a2l	Cox7a2l
CP	CP	cp	Cp	Cp
CPA1	CPA1	cpa1	Cpa1	Cpa1
CPA2	CPA2	cpa2	Cpa2	Cpa2
CPB1	CPB1	cpb1	Cpb1	Cpb1
CPLX2	CPLX2	cplx2	Cplx2	Cplx2
CPLX3	CPLX3	cplx3b	Cplx3	Cplx3
CPLX4	CPLX4	cplx4a	Cplx4	Cplx4
CPN1	CPN1	cpn1	Cpn1	Cpn1
CPN2	CPN2	zgc:153913	Cpn2	Cpn2
CPOX	CPOX	cpox	Cpox	Cpox
CPSF3	CPSF3	cpsf3	Cpsf3	Cpsf3
CPSF4	CPSF4	cpsf4	Cpsf4	Cpsf4
CPT2	CPT2	cpt2	Cpt2	Cpt2
CPVL	CPVL	cpvl	Cpvl	Cpvl
CRABP1	CRABP1	crabp1a	Crabp1	Crabp1
CRAT	CRAT	crata	Crat	Crat
CRB1	CRB1	crb1	Crb1	Crb1
CRBN	CRBN	crbn	Crbn	Crbn
CREB1	CREB1	creb1a	Creb1	Creb1
CREB3L1	CREB3L1	creb3l1	Creb3l1	Creb3l1
CREB3L2	CREB3L2	creb3l2	Creb3l2	Creb3l2
CREB3L3	CREB3L3	creb3l3a	Creb3l3	Creb3l3
CREBL2	CREBL2	crebl2	Crebl2	Crebl2
CREG2	CREG2	creg2	Creg2	Creg2
CRELD2	CRELD2	creld2	Creld2	Creld2
CRH	CRH	crhb	Crh	Crh
CRHBP	CRHBP	crhbp	Crhbp	Crhbp
CRIM1	CRIM1	crim1	Crim1	Crim1
CRIPT	CRIPT	cript	Cript	Cript
CRK	CRK	crk	Crk	Crk
CRKL	CRKL	crkl	Crkl	LOC100911248
CRLF3	CRLF3	crlf3	Crlf3	Crlf3
CRLS1	CRLS1	crls1	Crls1	Crls1
CRMP1	CRMP1	crmp1	Crmp1	Crmp1
CRNKL1	CRNKL1	crnkl1	Crnkl1	Crnkl1
CROT	CROT	crot	Crot	Crot
CRTAP	CRTAP	crtap	Crtap	LOC102555086
CRYAA	CRYAA	cryaa	Cryaa	Cryaa
CRYAB	CRYAB	cryabb	Cryab	Cryab
CRYBA2	CRYBA2	cryba2a	Cryba2	Cryba2
CRYBB1	CRYBB1	crybb1	Crybb1	Crybb1
CRYBB2	CRYBB2	crybb2	Crybb2	Crybb2
CRYBB3	CRYBB3	crybb3	Crybb3	Crybb3
CRYGA	CRYGA	crygmx	Cryga	Cryga
CRYGB	CRYGB	crygs3	Crygb	Crygb
CRYGC	CRYGC	si:dkey-57a22.15	Crygc	Crygc
CRYGD	CRYGD	crygmxl1	Crygd	Crygd
CRYGN	CRYGN	crygn2	Crygn	Crygn
CRYGS	CRYGS	crygs2	Crygs	Crygs
CRYL1	CRYL1	cryl1	Cryl1	Cryl1
CS	CS	cs	Cs	Cs
CSDC2	CSDC2	csdc2a	Csdc2	Csdc2
CSDE1	CSDE1	csde1	Csde1	Csde1
CSE1L	CSE1L	cse1l	Cse1l	Cse1l
CSF1R	CSF1R	csf1ra	Csf1r	Csf1r
CSHL1	CSHL1	gh1	Gh	Gh1
CSK	CSK	csk	Csk	Csk
CSNK1D	CSNK1D	csnk1db	Csnk1d	Csnk1d
CSNK1E	CSNK1E	csnk1e	Csnk1e	Csnk1e
CSRP1	CSRP1	csrp1a	Csrp1	Csrp1
CSRP2	CSRP2	csrp2	Csrp2	Csrp2
CSTF1	CSTF1	cstf1	Cstf1	Cstf1
CSTF3	CSTF3	cstf3	Cstf3	Cstf3
CTBP1	CTBP1	zgc:136929	Ctbp1	Ctbp1
CTBP2	CTBP2	ctbp2a	Ctbp2	Ctbp2
CTC1	CTC1	ctc1	Ctc1	Ctc1
CTDNEP1	CTDNEP1	ctdnep1a	Ctdnep1	Ctdnep1
CTDP1	CTDP1	ctdp1	Ctdp1	Ctdp1
CTDSPL2	CTDSPL2	ctdspl2a	Ctdspl2	Ctdspl2
CTH	CTH	cth	Cth	Cth
CTHRC1	CTHRC1	cthrc1a	Cthrc1	Cthrc1
CTNNAL1	CTNNAL1	ctnnal1	Ctnnal1	Ctnnal1
CTNNBIP1	CTNNBIP1	ctnnbip1	Ctnnbip1	Ctnnbip1
CTNNBL1	CTNNBL1	ctnnbl1	Ctnnbl1	Ctnnbl1
CTNS	CTNS	ctns	Ctns	Ctns
CTPS1	CTPS1	ctps1a	Ctps	Ctps1
CTR9	CTR9	ctr9	Ctr9	Ctr9
CTRB2	CTRB2	ctrb1	Ctrb1	Ctrb1
CTRL	CTRL	ctrl	Ctrl	Ctrl
CTSA	CTSA	ctsa	Ctsa	Ctsa
CTSB	CTSB	ctsba	Ctsb	Ctsb
CTSC	CTSC	ctsc	Ctsc	Ctsc
CTSD	CTSD	ctsd	Ctsd	Ctsd
CTSH	CTSH	ctsh	Ctsh	Ctsh
CTSK	CTSK	ctsk	Ctsk	Ctsk
CTSZ	CTSZ	ctsz	Ctsz	Ctsz
CTTN	CTTN	cttn	Cttn	Cttn
CTU2	CTU2	ctu2	Ctu2	Ctu2
CUL1	CUL1	cul1b	Cul1	Cul1
CUL3	CUL3	cul3b	Cul3	Cul3
CUL4B	CUL4B	cul4b	Cul4b	Cul4b
CUTC	CUTC	cutc	Cutc	Cutc
CWC22	CWC22	cwc22	Cwc22	LOC500684
CWC25	CWC25	cwc25	Cwc25	Cwc25
CWF19L2	CWF19L2	cwf19l2	Cwf19l2	Cwf19l2
CXADR	CXADR	cxadr	Cxadr	Cxadr
CXCL14	CXCL14	cxcl14	Cxcl14	Cxcl14
CXCR4	CXCR4	cxcr4a	Cxcr4	Cxcr4
CXorf40A	CXorf40A	zgc:110222	1110012L19Rik	RGD1562747
CXorf56	CXorf56	zgc:103697	C330007P06Rik	RGD1564541
CYB561D1	CYB561D1	cyb561d1	Cyb561d1	Cyb561d1
CYB561D2	CYB561D2	cyb561d2	Cyb561d2	Cyb561d2
CYB5B	CYB5B	cyb5b	Cyb5b	Cyb5b
CYB5D1	CYB5D1	cyb5d1	Cyb5d1	Cyb5d1
CYB5D2	CYB5D2	cyb5d2	Cyb5d2	Cyb5d2
CYB5R1	CYB5R1	cyb5r1	Cyb5r1	Cyb5r1
CYB5R2	CYB5R2	cyb5r2	Cyb5r2	Cyb5r2
CYBA	CYBA	cyba	Cyba	Cyba
CYBRD1	CYBRD1	cybrd1	Cybrd1	Cybrd1
CYC1	CYC1	cyc1	Cyc1	Cyc1
CYFIP1	CYFIP1	cyfip1	Cyfip1	Cyfip1
CYHR1	CYHR1	cyhr1	Cyhr1	Cyhr1
CYP19A1	CYP19A1	cyp19a1b	Cyp19a1	Cyp19a1
CYP1A1	CYP1A1	cyp1a	Cyp1a1	Cyp1a1
CYP1B1	CYP1B1	cyp1b1	Cyp1b1	Cyp1b1
CYP20A1	CYP20A1	cyp20a1	Cyp20a1	Cyp20a1
CYP24A1	CYP24A1	cyp24a1	Cyp24a1	Cyp24a1
CYP26B1	CYP26B1	cyp26b1	Cyp26b1	Cyp26b1
CYP26C1	CYP26C1	cyp26c1	Cyp26c1	Cyp26c1
CYP2J2	CYP2J2	cyp2ad2	Cyp2j6	Cyp2j4
CYP2U1	CYP2U1	cyp2u1	Cyp2u1	Cyp2u1
CYP3A7	CYP3A7	cyp3a65	Cyp3a13	Cyp3a9
CYP4B1	CYP4B1	cyp4t8	Cyp4b1	Cyp4b1
CYP4F2	CYP4F2	cyp4f3	Cyp4f18	Cyp4f18
CYP51A1	CYP51A1	cyp51	Cyp51	Cyp51
CYSLTR1	CYSLTR1	cysltr1	Cysltr1	Cysltr1
CYTH1	CYTH1	cyth1a	Cyth1	Cyth1
CYTH4	CYTH4	cyth4b	Cyth4	Cyth4
CYYR1	CYYR1	cyyr1	Cyyr1	Cyyr1
DACT1	DACT1	dact1	Dact1	Dact1
DAD1	DAD1	dad1	Dad1	Dad1
DAG1	DAG1	dag1	Dag1	Dag1
DALRD3	DALRD3	dalrd3	Dalrd3	Dalrd3
DAO	DAO	dao.1	Dao	Dao
DAP	DAP	dap	Dap	Dap
DAP3	DAP3	dap3	Dap3	Dap3
DAPP1	DAPP1	dapp1	Dapp1	Dapp1
DAZ2	DAZ2	dazl	Dazl	Dazl
DBH	DBH	dbh	Dbh	Dbh
DBI	DBI	dbi	Dbi	Dbi
DBNL	DBNL	dbnlb	Dbnl	Dbnl
DBR1	DBR1	dbr1	Dbr1	Dbr1
DBT	DBT	dbt	Dbt	Dbt
DBX1	DBX1	dbx1b	Dbx1	Dbx1
DCAF10	DCAF10	wdr32	Dcaf10	Dcaf10
DCAF11	DCAF11	dcaf11	Dcaf11	Dcaf11
DCAF13	DCAF13	dcaf13	Dcaf13	Dcaf13
DCAF17	DCAF17	dcaf17	Dcaf17	Dcaf17
DCAF4	DCAF4	wdr21	Dcaf4	Dcaf4
DCAF5	DCAF5	dcaf5	Dcaf5	Dcaf5
DCAKD	DCAKD	dcakd	Dcakd	Dcakd
DCC	DCC	dcc	Dcc	Dcc
DCK	DCK	dck	Dck	Dck
DCLRE1A	DCLRE1A	dclre1a	Dclre1a	Dclre1a
DCLRE1B	DCLRE1B	dclre1b	Dclre1b	Dclre1b
DCN	DCN	dcn	Dcn	Dcn
DCP1B	DCP1B	dcp1b	Dcp1b	Dcp1b
DCP2	DCP2	dcp2	Dcp2	Dcp2
DCPS	DCPS	dcps	Dcps	Dcps
DCTD	DCTD	dctd	Dctd	Dctd
DCTN3	DCTN3	dctn3	Dctn3	Dctn3
DCTN4	DCTN4	dctn4	Dctn4	Dctn4
DCTN5	DCTN5	dctn5	Dctn5	Dctn5
DCTN6	DCTN6	zgc:112102	Dctn6	Dctn6
DCUN1D2	DCUN1D2	dcun1d2a	Dcun1d2	Dcun1d2
DCUN1D3	DCUN1D3	zgc:154015	Dcun1d3	Dcun1d3
DCUN1D4	DCUN1D4	dcun1d4	Dcun1d4	Dcun1d4
DDB1	DDB1	ddb1	Ddb1	Ddb1
DDC	DDC	ddc	Ddc	Ddc
DDI2	DDI2	ddi2	Ddi2	Ddi2
DDIT4	DDIT4	ddit4	Ddit4	Ddit4
DDO	DDO	zgc:172341	Ddo	Ddo
DDOST	DDOST	ddost	Ddost	Ddost
DDRGK1	DDRGK1	ddrgk1	Ddrgk1	Ddrgk1
DDT	DDT	ddt	Ddt	Ddt
DDX1	DDX1	ddx1	Ddx1	Ddx1
DDX11	DDX11	ddx11	Ddx11	Ddx11
DDX18	DDX18	ddx18	Ddx18	Ddx18
DDX23	DDX23	ddx23	Ddx23	Ddx23
DDX27	DDX27	ddx27	Ddx27	Ddx27
DDX28	DDX28	ddx28	Ddx28	Ddx28
DDX39A	DDX39A	ddx39b	Ddx39	Ddx39a
DDX42	DDX42	ddx42	Ddx42	Ddx42
DDX47	DDX47	ddx47	Ddx47	Ddx47
DDX49	DDX49	ddx49	Ddx49	Ddx49
DDX51	DDX51	ddx51	Ddx51	Ddx51
DDX54	DDX54	ddx54	Ddx54	Ddx54
DDX55	DDX55	ddx55	Ddx55	Ddx55
DDX56	DDX56	ddx56	Ddx56	Ddx56
DDX59	DDX59	ddx59	Ddx59	Ddx59
DECR1	DECR1	decr1	Decr1	Decr1
DEDD	DEDD	dedd	Dedd	Dedd
DEF8	DEF8	def8	Def8	Def8
DEGS1	DEGS1	degs1	Degs1	Degs1
DEGS2	DEGS2	degs2	Degs2	Degs2
DENND2D	DENND2D	dennd2da	Dennd2d	Dennd2d
DEPDC1	DEPDC1	depdc1a	Depdc1a	Depdc1
DEPDC7	DEPDC7	depdc7	Depdc7	Depdc7
DEPTOR	DEPTOR	deptor	Deptor	Deptor
DERA	DERA	dera	Dera	Dera
DERL1	DERL1	derl1	Derl1	Derl1
DESI1	DESI1	desi1a	Desi1	Desi1
DESI2	DESI2	desi2	Desi2	Desi2
DEXI	DEXI	dexi	Dexi	Dexi
DFFA	DFFA	dffa	Dffa	Dffa
DFFB	DFFB	dffb	Dffb	Dffb
DGAT1	DGAT1	dgat1a	Dgat1	Dgat1
DGAT2	DGAT2	dgat2	Dgat2	Dgat2
DGCR2	DGCR2	dgcr2	Dgcr2	LOC100910275
DGCR8	DGCR8	dgcr8	Dgcr8	Dgcr8
DHCR24	DHCR24	dhcr24	Dhcr24	Dhcr24
DHCR7	DHCR7	dhcr7	Dhcr7	Dhcr7
DHDDS	DHDDS	dhdds	Dhdds	Dhdds
DHDH	DHDH	dhdhl	Dhdh	Dhdh
DHFR	DHFR	dhfr	Dhfr	Dhfr
DHPS	DHPS	dhps	Dhps	Dhps
DHRS1	DHRS1	dhrs1	Dhrs1	Dhrs1
DHRS11	DHRS11	dhrs11a	Dhrs11	Dhrs11
DHRS3	DHRS3	dhrs3b	Dhrs3	Dhrs3
DHRS7C	DHRS7C	dhrs7cb	Dhrs7c	Dhrs7c
DHRSX	DHRSX	dhrsx	Dhrsx	Dhrsx
DHX32	DHX32	dhx32a	Dhx32	Dhx32
DHX34	DHX34	dhx34	Dhx34	Dhx34
DHX38	DHX38	dhx38	Dhx38	Dhx38
DIRAS1	DIRAS1	diras1a	Diras1	Diras1
DKC1	DKC1	dkc1	Dkc1	Dkc1
DKK2	DKK2	dkk2	Dkk2	Dkk2
DKK3	DKK3	dkk3b	Dkk3	Dkk3
DLAT	DLAT	dlat	Dlat	Dlat
DLD	DLD	dldh	Dld	Dld
DLL1	DLL1	dld	Dll1	Dll1
DLL4	DLL4	dll4	Dll4	Dll4
DLST	DLST	dlst	Dlst	Dlst
DLX2	DLX2	dlx2a	Dlx2	Dlx2
DLX3	DLX3	dlx3b	Dlx3	Dlx3
DLX5	DLX5	dlx5a	Dlx5	Dlx5
DMAP1	DMAP1	dmap1	Dmap1	Dmap1
DMBX1	DMBX1	dmbx1b	Dmbx1	Dmbx1
DMC1	DMC1	dmc1	Dmc1	Dmc1
DMRT1	DMRT1	dmrt1	Dmrt1	Dmrt1
DMRT2	DMRT2	dmrt2a	Dmrt2	Dmrt2
DMRT3	DMRT3	dmrt3a	Dmrt3	Dmrt3
DNAJA1	DNAJA1	dnaja1	Dnaja1	Dnaja1
DNAJA2	DNAJA2	dnaja2	Dnaja2	Dnaja2
DNAJB1	DNAJB1	dnajb1a	Dnajb1	Dnajb1
DNAJB12	DNAJB12	dnajb12a	Dnajb12	Dnajb12
DNAJB13	DNAJB13	dnajb13	Dnajb13	Dnajb13
DNAJB14	DNAJB14	dnajb14	Dnajb14	Dnajb14
DNAJB2	DNAJB2	dnajb2	Dnajb2	Dnajb2
DNAJB4	DNAJB4	dnajb4	Dnajb4	Dnajb4
DNAJB5	DNAJB5	dnajb5	Dnajb5	Dnajb5
DNAJC10	DNAJC10	dnajc10	Dnajc10	Dnajc10
DNAJC12	DNAJC12	dnajc12	Dnajc12	Dnajc12
DNAJC15	DNAJC15	dnajc15	Dnajc15	Dnajc15
DNAJC17	DNAJC17	dnajc17	Dnajc17	Dnajc17
DNAJC18	DNAJC18	dnajc18	Dnajc18	Dnajc18
DNAJC21	DNAJC21	dnajc21	Dnajc21	Dnajc21
DNAJC25	DNAJC25	dnajc25	Dnajc25	Dnajc25
DNAJC28	DNAJC28	dnajc28	Dnajc28	Dnajc28
DNAJC3	DNAJC3	dnajc3a	Dnajc3	Dnajc3
DNAJC4	DNAJC4	dnajc4	Dnajc4	Dnajc4
DNAJC5	DNAJC5	dnajc5aa	Dnajc5	Dnajc5
DNAJC8	DNAJC8	dnajc8	Dnajc8	Dnajc8
DNAJC9	DNAJC9	dnajc9	Dnajc9	Dnajc9
DNAL1	DNAL1	dnal1	Dnal1	Dnal1
DNAL4	DNAL4	dnal4b	Dnal4	Dnal4
DNALI1	DNALI1	dnali1	Dnali1	Dnali1
DNASE1	DNASE1	dnase1	Dnase1	Dnase1
DNASE1L3	DNASE1L3	dnase1l3	Dnase1l3	Dnase1l3
DNASE2	DNASE2	dnase2	Dnase2a	Dnase2
DNER	DNER	dner	Dner	Dner
DNM2	DNM2	dnm2b	Dnm2	Dnm2
DNPH1	DNPH1	dnph1	Dnph1	Dnph1
DOCK1	DOCK1	dock1	Dock1	Dock1
DOCK5	DOCK5	dock5	Dock5	Dock5
DOHH	DOHH	dohh	Dohh	Dohh
DOK1	DOK1	dok1b	Dok1	Dok1
DOK6	DOK6	dok6	Dok6	Dok6
DOLK	DOLK	dolk	Dolk	Dolk
DOLPP1	DOLPP1	dolpp1	Dolpp1	Dolpp1
DPAGT1	DPAGT1	dpagt1	Dpagt1	Dpagt1
DPEP1	DPEP1	dpep1	Dpep1	Dpep1
DPF2	DPF2	dpf2l	Dpf2	Dpf2
DPH2	DPH2	dph2	Dph2	Dph2
DPH5	DPH5	dph5	Dph5	Dph5
DPH6	DPH6	dph6	Dph6	Dph6
DPM1	DPM1	dpm1	Dpm1	Dpm1
DPM2	DPM2	dpm2	Dpm2	Dpm2
DPP3	DPP3	dpp3	Dpp3	Dpp3
DPP4	DPP4	dpp4	Dpp4	Dpp4
DPP6	DPP6	dpp6b	Dpp6	Dpp6
DPY19L1	DPY19L1	dpy19l1l	Dpy19l1	Dpy19l1
DPYD	DPYD	dpydb	Dpyd	Dpyd
DPYS	DPYS	dpys	Dpys	Dpys
DPYSL3	DPYSL3	dpysl3	Dpysl3	Dpysl3
DPYSL5	DPYSL5	dpysl5a	Dpysl5	Dpysl5
DR1	DR1	dr1	Dr1	LOC100910207
DRAM1	DRAM1	dram1	Dram1	Dram1
DRAP1	DRAP1	drap1	Drap1	Drap1
DRC1	DRC1	drc1	Drc1	Drc1
DRD4	DRD4	drd4a	Drd4	Drd4
DRD5	DRD5	drd7	Drd5	Drd5
DRG1	DRG1	drg1	Drg1	Drg1
DRG2	DRG2	drg2	Drg2	Drg2
DROSHA	DROSHA	rnasen	Drosha	Drosha
DSC1	DSC1	dsc2l	Dsc1	Dsc1
DSCAM	DSCAM	dscama	Dscam	Dscam
DSCC1	DSCC1	dscc1	Dscc1	Dscc1
DTD1	DTD1	dtd1	Dtd1	Dtd1
DTD2	DTD2	dtd2	Dtd2	Dtd2
DTWD1	DTWD1	dtwd1	Dtwd1	Dtwd1
DTX2	DTX2	dtx2	Dtx2	Dtx2
DTX4	DTX4	dtx1	Dtx4	Dtx4
DTYMK	DTYMK	dtymk	Dtymk	Dtymk
DUS3L	DUS3L	dus3l	Dus3l	Dus3l
DUS4L	DUS4L	dus4l	Dus4l	Dus4l
DUSP1	DUSP1	dusp1	Dusp1	Dusp1
DUSP11	DUSP11	dusp11	Dusp11	Dusp11
DUSP16	DUSP16	dusp16	Dusp16	Dusp16
DUSP2	DUSP2	dusp2	Dusp2	Dusp2
DUSP22	DUSP22	dusp22b	Dusp22	Dusp22
DUSP4	DUSP4	dusp4	Dusp4	Dusp4
DUSP5	DUSP5	dusp5	Dusp5	Dusp5
DUSP6	DUSP6	dusp6	Dusp6	Dusp6
DUSP7	DUSP7	dusp7	Dusp7	Dusp7
DUSP8	DUSP8	dusp8a	Dusp8	Dusp8
DUT	DUT	dut	Dut	Dut
DVL2	DVL2	dvl2	Dvl2	Dvl2
DYNC1H1	DYNC1H1	dync1h1	Dync1h1	Dync1h1
DYNLRB1	DYNLRB1	dynlrb1	Dynlrb1	Dynlrb1
DYNLRB2	DYNLRB2	si:ch211-147k9.8	Dynlrb2	Dynlrb2
DYNLT1	DYNLT1	dynlt1	Dynlt1c	Dynlt1
DYNLT3	DYNLT3	dynlt3	Dynlt3	Dynlt3
DYRK2	DYRK2	dyrk2	Dyrk2	Dyrk2
DYRK3	DYRK3	zgc:172180	Dyrk3	Dyrk3
DZIP1L	DZIP1L	dzip1l	Dzip1l	Dzip1l
E2F3	E2F3	e2f3	E2f3	E2f3
E2F4	E2F4	e2f4	E2f4	E2f4
E2F7	E2F7	e2f7	E2f7	E2f7
E4F1	E4F1	e4f1	E4f1	E4f1
EAF1	EAF1	eaf1	Eaf1	Eaf1
EAF2	EAF2	eaf2	Eaf2	Eaf2
EAPP	EAPP	eapp	Eapp	Eapp
EARS2	EARS2	zgc:153247	Ears2	Ears2
EBAG9	EBAG9	ebag9	Ebag9	Ebag9
EBI3	EBI3	ebi3	Ebi3	Ebi3
EBNA1BP2	EBNA1BP2	ebna1bp2	Ebna1bp2	Ebna1bp2
EBPL	EBPL	ebpl	Ebpl	Ebpl
ECD	ECD	ecd	Ecd	Ecd
ECE1	ECE1	ece1	Ece1	Ece1
ECH1	ECH1	ech1	Ech1	Ech1
ECHDC2	ECHDC2	echdc2	Echdc2	Echdc2
ECHDC3	ECHDC3	echdc3	Echdc3	Echdc3
ECHS1	ECHS1	echs1	Echs1	Echs1
ECI1	ECI1	eci1	Eci1	Eci1
EDAR	EDAR	edar	Edar	Edar
EDC3	EDC3	edc3	Edc3	Edc3
EDEM1	EDEM1	edem1	Edem1	Edem1
EDEM2	EDEM2	edem2	Edem2	Edem2
EDF1	EDF1	edf1	Edf1	Edf1
EDN1	EDN1	edn1	Edn1	Edn1
EED	EED	eed	Eed	Eed
EEF1A1	EEF1A1	eef1a1a	Eef1a1	Eef1a1
EEF1A2	EEF1A2	eef1a2	Eef1a2	Eef1a2
EEF1G	EEF1G	eef1g	Eef1g	Eef1g
EEF2	EEF2	eef2b	Eef2	Eef2
EEPD1	EEPD1	eepd1	Eepd1	Eepd1
EFCAB1	EFCAB1	efcab1	Efcab1	Efcab1
EFCAB11	EFCAB11	efcab11	Efcab11	Efcab11
EFCAB14	EFCAB14	zgc:77197	Efcab14	Efcab14
EFCAB2	EFCAB2	efcab2	Efcab2	Efcab2
EFCAB7	EFCAB7	efcab7	Efcab7	Efcab7
EFHB	EFHB	efhb	Efhb	Efhb
EFHC1	EFHC1	efhc1	Efhc1	Efhc1
EFHD1	EFHD1	efhd1	Efhd1	Efhd1
EFHD2	EFHD2	efhd2	Efhd2	Efhd2
EFNA1	EFNA1	efna1a	Efna1	Efna1
EFNA5	EFNA5	efna5b	Efna5	Efna5
EFNB1	EFNB1	efnb1	Efnb1	Efnb1
EFNB2	EFNB2	efnb2a	Efnb2	Efnb2
EFNB3	EFNB3	efnb3b	Efnb3	Efnb3
EFR3A	EFR3A	efr3a	Efr3a	Efr3a
EGFR	EGFR	egfra	Egfr	Egfr
EGLN3	EGLN3	egln3	Egln3	Egln3
EGR2	EGR2	egr2b	Egr2	Egr2
EGR3	EGR3	egr3	Egr3	Egr3
EHD1	EHD1	ehd1b	Ehd1	Ehd1
EHD3	EHD3	ehd3	Ehd3	Ehd3
EHHADH	EHHADH	ehhadh	Ehhadh	Ehhadh
EHMT2	EHMT2	ehmt2	Ehmt2	Ehmt2
EI24	EI24	ei24	Ei24	Ei24
EIF1AX	EIF1AX	eif1axb	Eif1a	Eif1a
EIF2A	EIF2A	eif2a	Eif2a	Eif2a
EIF2B2	EIF2B2	eif2b2	Eif2b2	Eif2b2
EIF2B3	EIF2B3	eif2b3	Eif2b3	Eif2b3
EIF2B5	EIF2B5	eif2b5	Eif2b5	Eif2b5
EIF2D	EIF2D	eif2d	Eif2d	Eif2d
EIF2S1	EIF2S1	eif2s1a	Eif2s1	Eif2s1
EIF2S2	EIF2S2	eif2s2	Eif2s2	Eif2s2
EIF3F	EIF3F	eif3f	Eif3f	Eif3f
EIF3H	EIF3H	eif3ha	Eif3h	Eif3h
EIF3J	EIF3J	eif3ja	Eif3j1	Eif3j
EIF4A3	EIF4A3	eif4a3	Eif4a3	Eif4a3
EIF4B	EIF4B	eif4bb	Eif4b	Eif4b
EIF4E	EIF4E	eif4ea	Eif4e	Eif4e
EIF4E3	EIF4E3	eif4e3	Eif4e3	Eif4e3
EIF4EBP1	EIF4EBP1	eif4ebp1	Eif4ebp1	Eif4ebp1
EIF4EBP2	EIF4EBP2	eif4ebp2	Eif4ebp2	Eif4ebp2
EIF4EBP3	EIF4EBP3	eif4ebp3	Eif4ebp3	Eif4ebp3
EIF5A	EIF5A	eif5a2	Eif5a	Eif5a
EIF6	EIF6	eif6	Eif6	Eif6
ELAC1	ELAC1	elac1	Elac1	Elac1
ELAC2	ELAC2	elac2	Elac2	Elac2
ELL	ELL	ell	Ell	Ell
ELL2	ELL2	ell2	Ell2	Ell2
ELMOD1	ELMOD1	elmod1	Elmod1	Elmod1
ELOVL1	ELOVL1	elovl1a	Elovl1	Elovl1
ELOVL4	ELOVL4	elovl4a	Elovl4	Elovl4
ELOVL5	ELOVL5	elovl5	Elovl5	Elovl5
ELOVL6	ELOVL6	elovl6	Elovl6	LOC102549542
ELOVL7	ELOVL7	elovl7b	Elovl7	Elovl7
ELP6	ELP6	elp6	Elp6	Elp6
EMB	EMB	si:ch211-261c8.5	Emb	Emb
EMC10	EMC10	emc10	Emc10	Emc10
EMC2	EMC2	emc2	Emc2	Emc2
EMC3	EMC3	emc3	Emc3	Emc3
EMC4	EMC4	emc4	Emc4	Emc4
EMC6	EMC6	emc6	Emc6	Emc6
EMC8	EMC8	emc8	Emc8	Emc8
EMC9	EMC9	emc9	Emc9	Emc9
EML2	EML2	eml2	Eml2	Eml2
EMP2	EMP2	emp2	Emp2	Emp2
EMX1	EMX1	emx1	Emx1	Emx1
EMX2	EMX2	emx2	Emx2	Emx2
EN2	EN2	eng2a	En2	En2
ENDOG	ENDOG	endog	Endog	Endog
ENDOU	ENDOU	endou	Endou	Endou
ENGASE	ENGASE	engase	Engase	Engase
ENKD1	ENKD1	si:ch211-220d9.3	Enkd1	Enkd1
ENKUR	ENKUR	enkur	Enkur	Enkur
ENO3	ENO3	eno3	Eno3	Eno3
ENOPH1	ENOPH1	enoph1	Enoph1	Enoph1
ENPEP	ENPEP	enpep	Enpep	Enpep
ENPP4	ENPP4	enpp4	Enpp4	Enpp4
ENPP6	ENPP6	enpp6	Enpp6	Enpp6
ENSA	ENSA	ensab	Ensa	Ensa
ENTPD1	ENTPD1	entpd1	Entpd1	Entpd1
ENTPD2	ENTPD2	entpd2a.1	Entpd2	Entpd2
EPAS1	EPAS1	epas1b	Epas1	Epas1
EPC2	EPC2	epc2	Epc2	Epc2
EPCAM	EPCAM	epcam	Epcam	Epcam
EPDR1	EPDR1	epdr1	Epdr1	Epdr1
EPHA7	EPHA7	epha7	Epha7	Epha7
EPHB4	EPHB4	ephb4a	Ephb4	Ephb4
EPHX1	EPHX1	ephx1	Ephx1	Ephx1
EPHX2	EPHX2	ephx2	Ephx2	Ephx2
EPOR	EPOR	epor	Epor	Epor
EPX	EPX	mpx	Epx	Epx
ERAL1	ERAL1	eral1	Eral1	Eral1
ERBB2	ERBB2	erbb2	Erbb2	Erbb2
ERBB4	ERBB4	erbb4a	Erbb4	Erbb4
ERCC2	ERCC2	ercc2	Ercc2	Ercc2
ERCC3	ERCC3	ercc3	Ercc3	Ercc3
ERCC8	ERCC8	ercc8	Ercc8	Ercc8
ERF	ERF	erf	Erf	Erf
ERG	ERG	erg	Erg	Erg
ERH	ERH	erh	Erh	Erh
ERLEC1	ERLEC1	erlec1	Erlec1	Erlec1
ERLIN2	ERLIN2	erlin2	Erlin2	Erlin2
ERP44	ERP44	erp44	Erp44	Erp44
ERRFI1	ERRFI1	errfi1	Errfi1	Errfi1
ESAM	ESAM	esama	Esam	Esam
ESD	ESD	esd	Esd	Esd
ESF1	ESF1	esf1	Esf1	Esf1
ESR2	ESR2	esr2a	Esr2	Esr2
ESYT3	ESYT3	esyt3	Esyt3	Esyt3
ETFA	ETFA	etfa	Etfa	Etfa
ETFB	ETFB	etfb	Etfb	Etfb
ETFDH	ETFDH	etfdh	Etfdh	Etfdh
ETHE1	ETHE1	ethe1	Ethe1	Ethe1
ETNPPL	ETNPPL	etnppl	Etnppl	Etnppl
ETS1	ETS1	ets1	Ets1	Ets1
ETV6	ETV6	etv6	Etv6	Etv6
EVPL	EVPL	evpla	Evpl	Evpl
EVX1	EVX1	evx1	Evx1	Evx1
EVX2	EVX2	evx2	Evx2	Evx2
EXD1	EXD1	exd1	Exd1	Exd1
EXO1	EXO1	exo1	Exo1	Exo1
EXOC2	EXOC2	exoc2	Exoc2	Exoc2
EXOC3	EXOC3	exoc3	Exoc3	Exoc3
EXOC3L1	EXOC3L1	exoc3l1	Exoc3l	Exoc3l1
EXOC3L4	EXOC3L4	exoc3l4	Exoc3l4	Exoc3l4
EXOC4	EXOC4	exoc4	Exoc4	Exoc4
EXOC5	EXOC5	exoc5	Exoc5	Exoc5
EXOC6	EXOC6	exoc6	Exoc6	Exoc6
EXOC8	EXOC8	exoc8	Exoc8	Exoc8
EXOSC1	EXOSC1	exosc1	Exosc1	Exosc1
EXOSC10	EXOSC10	exosc10	Exosc10	Exosc10
EXOSC2	EXOSC2	exosc2	Exosc2	Exosc2
EXOSC3	EXOSC3	exosc3	Exosc3	Exosc3
EXOSC4	EXOSC4	exosc4	Exosc4	Exosc4
EXOSC5	EXOSC5	exosc5	Exosc5	Exosc5
EXOSC6	EXOSC6	exosc6	Exosc6	Exosc6
EXOSC7	EXOSC7	exosc7	Exosc7	Exosc7
EXOSC8	EXOSC8	exosc8	Exosc8	Exosc8
EXOSC9	EXOSC9	exosc9	Exosc9	Exosc9
EXT1	EXT1	ext1b	Ext1	Ext1
EXT2	EXT2	ext2	Ext2	Ext2
EXTL2	EXTL2	extl2	Extl2	Extl2
EYA1	EYA1	eya1	Eya1	Eya1
EYA2	EYA2	eya2	Eya2	Eya2
EZH1	EZH1	ezh1	Ezh1	Ezh1
EZH2	EZH2	ezh2	Ezh2	Ezh2
EZR	EZR	ezra	Ezr	Ezr
F10	F10	f10	F10	F10
F13A1	F13A1	f13a1b	F13a1	F13a1
F3	F3	f3a	F3	F3
F5	F5	f5	F5	F5
F9	F9	f9b	F9	F9
FABP3	FABP3	fabp3	Fabp3	Fabp3
FABP6	FABP6	fabp6	Fabp6	Fabp6
FABP7	FABP7	fabp7b	Fabp7	Fabp7
FAF1	FAF1	faf1	Faf1	Faf1
FAF2	FAF2	faf2	Faf2	Faf2
FAH	FAH	fah	Fah	Fah
FAHD1	FAHD1	fahd1	Fahd1	Fahd1
FAM107B	FAM107B	fam107b	Fam107b	Fam107b
FAM110D	FAM110D	si:ch211-107n13.1	Grrp1	Fam110d
FAM126B	FAM126B	zgc:158316	Fam126b	Fam126b
FAM131A	FAM131A	zgc:165508	Fam131a	LOC100912498
FAM151A	FAM151A	fam151a	Fam151a	Fam151a
FAM155B	FAM155B	fam155b	Tmem28	Fam155b
FAM160B1	FAM160B1	fam160b1	Fam160b1	Fam160b1
FAM160B2	FAM160B2	fam160b2	Fam160b2	Fam160b2
FAM162A	FAM162A	fam162a	Fam162a	Fam162a
FAM167A	FAM167A	fam167ab	Fam167a	Fam167a
FAM168B	FAM168B	fam168b	Fam168b	Fam168b
FAM172A	FAM172A	fam172a	Fam172a	Fam172a
FAM3A	FAM3A	fam3a	Fam3a	Fam3a
FAM43A	FAM43A	fam43a	Fam43a	LOC100909474
FAM43B	FAM43B	fam43b	Fam43b	Fam43b
FAM49A	FAM49A	znf395	Fam49a	Fam49a
FAM49B	FAM49B	fam49bb	Fam49b	Fam49b
FAM72A	FAM72A	zgc:101564	Fam72a	Fam72a
FAM78A	FAM78A	fam78ab	Fam78a	Fam78a
FAM83F	FAM83F	fam83fb	Fam83f	Fam83f
FAN1	FAN1	fan1	Fan1	Fan1
FANCA	FANCA	fanca	Fanca	Fanca
FANCE	FANCE	fance	Fance	Fance
FANCF	FANCF	fancf	Fancf	Fancf
FANCG	FANCG	fancg	Fancg	Fancg
FANCI	FANCI	fanci	Fanci	Fanci
FANCL	FANCL	fancl	Fancl	Fancl
FARS2	FARS2	fars2	Fars2	Fars2
FARSA	FARSA	farsa	Farsa	Farsa
FARSB	FARSB	farsb	Farsb	Farsb
FASTK	FASTK	fastk	Fastk	Fastk
FASTKD1	FASTKD1	fastkd1	Fastkd1	Fastkd1
FAU	FAU	faua	Fau	LOC687780
FBLN1	FBLN1	fbln1	Fbln1	Fbln1
FBP1	FBP1	fbp1a	Fbp1	Fbp1
FBXL15	FBXL15	fbxl15	Fbxl15	Fbxl15
FBXL16	FBXL16	fbxl16	Fbxl16	Fbxl16
FBXL18	FBXL18	fbxl18	Fbxl18	Fbxl18
FBXL2	FBXL2	fbxl2	Fbxl2	Fbxl2
FBXL3	FBXL3	fbxl3a	Fbxl3	Fbxl3
FBXL4	FBXL4	fbxl4	Fbxl4	Fbxl4
FBXL5	FBXL5	fbxl5	Fbxl5	Fbxl5
FBXL8	FBXL8	fbxl8	Fbxl8	Fbxl8
FBXO10	FBXO10	si:dkey-245p14.2	Fbxo10	Fbxo10
FBXO15	FBXO15	zgc:161973	Fbxo15	Fbxo15
FBXO16	FBXO16	fbxo16	Fbxo16	Fbxo16
FBXO2	FBXO2	zgc:175088	Fbxo2	Fbxo2
FBXO22	FBXO22	fbxo22	Fbxo22	Fbxo22
FBXO28	FBXO28	fbxo28	Fbxo28	Fbxo28
FBXO30	FBXO30	fbxo30a	Fbxo30	Fbxo30
FBXO32	FBXO32	fbxo32	Fbxo32	Fbxo32
FBXO36	FBXO36	fbxo36a	Fbxo36	Fbxo36
FBXO42	FBXO42	fbxo42	Fbxo42	Fbxo42
FBXO45	FBXO45	fbxo45	Fbxo45	Fbxo45
FBXO46	FBXO46	si:dkey-114g7.4	Fbxo46	Fbxo46
FBXO5	FBXO5	fbxo5	Fbxo5	Fbxo5
FBXO6	FBXO6	fbxo44	Fbxo6	Fbxo6
FBXO7	FBXO7	fbxo7	Fbxo7	Fbxo7
FBXO8	FBXO8	fbxo8	Fbxo8	Fbxo8
FBXW2	FBXW2	fbxw2	Fbxw2	Fbxw2
FBXW4	FBXW4	fbxw4	Fbxw4	Fbxw4
FBXW5	FBXW5	fbxw5	Fbxw5	Fbxw5
FBXW8	FBXW8	fbxw8	Fbxw8	Fbxw8
FCF1	FCF1	fcf1	Fcf1	Fcf1
FDPS	FDPS	fdps	Fdps	Fdps
FECH	FECH	fech	Fech	Fech
FEM1C	FEM1C	fem1c	Fem1c	Fem1c
FERMT3	FERMT3	fermt3b	Fermt3	Fermt3
FEZ1	FEZ1	fez1	Fez1	Fez1
FEZF1	FEZF1	fezf1	Fezf1	Fezf1
FGA	FGA	fga	Fga	Fga
FGB	FGB	fgb	Fgb	Fgb
FGD3	FGD3	fgd	Fgd3	Fgd3
FGD4	FGD4	fgd4a	Fgd4	Fgd4
FGF10	FGF10	fgf10a	Fgf10	Fgf10
FGF13	FGF13	fgf13b	Fgf13	Fgf13
FGF14	FGF14	fgf14	Fgf14	Fgf14
FGF16	FGF16	fgf16	Fgf16	Fgf16
FGF17	FGF17	fgf17	Fgf17	Fgf17
FGF18	FGF18	fgf18a	Fgf18	Fgf18
FGF2	FGF2	fgf2	Fgf2	Fgf2
FGF20	FGF20	fgf20a	Fgf20	Fgf20
FGF3	FGF3	fgf3	Fgf3	Fgf3
FGF4	FGF4	fgf4	Fgf4	Fgf4
FGF5	FGF5	fgf5	Fgf5	Fgf5
FGF8	FGF8	fgf8a	Fgf8	Fgf8
FGFBP3	FGFBP3	zgc:165461	Fgfbp3	Fgfbp3
FGFR1OP2	FGFR1OP2	fgfr1op2	Fgfr1op2	Fgfr1op2
FGFR4	FGFR4	fgfr4	Fgfr4	Fgfr4
FGFRL1	FGFRL1	fgfrl1a	Fgfrl1	Fgfrl1
FGG	FGG	fgg	Fgg	Fgg
FGGY	FGGY	fggy	Fggy	Fggy
FGR	FGR	yrk	Fgr	Fgr
FH	FH	fh	Fh1	Fh
FIBP	FIBP	fibpa	Fibp	Fibp
FIGN	FIGN	fign	Fign	Fign
FIS1	FIS1	im:6905231	Fis1	Fis1
FITM1	FITM1	fitm1	Fitm1	Fitm1
FITM2	FITM2	fitm2	Fitm2	Fitm2
FKBP14	FKBP14	fkbp14	Fkbp14	Fkbp14
FKBP1A	FKBP1A	fkbp1aa	Fkbp1a	Fkbp1a
FKBP1B	FKBP1B	fkbp1b	Fkbp1b	Fkbp1b
FKBP2	FKBP2	fkbp2	Fkbp2	Fkbp2
FKBP3	FKBP3	fkbp3	Fkbp3	Fkbp3
FKBP7	FKBP7	fkbp7	Fkbp7	Fkbp7
FKBP8	FKBP8	fkbp8	Fkbp8	Fkbp8
FKBP9	FKBP9	fkbp9	Fkbp9	Fkbp9
FKTN	FKTN	fktn	Fktn	Fktn
FLCN	FLCN	flcn	Flcn	Flcn
FLII	FLII	flii	Flii	Flii
FLOT1	FLOT1	flot1b	Flot1	Flot1
FLOT2	FLOT2	flot2a	Flot2	Flot2
FLRT3	FLRT3	flrt3	Flrt3	Flrt3
FLT4	FLT4	flt4	Flt4	Flt4
FMO5	FMO5	fmo5	Fmo5	Fmo5
FMOD	FMOD	fmoda	Fmod	Fmod
FMR1	FMR1	fmr1	Fmr1	Fmr1
FN3KRP	FN3KRP	fn3krp	Fn3krp	Fn3krp
FNBP4	FNBP4	fnbp4	Fnbp4	Fnbp4
FNTA	FNTA	fnta	Fnta	Fnta
FNTB	FNTB	fntb	Fntb	Fntb
FOLR1	FOLR1	zgc:165502	Folr1	Folr1
FOPNL	FOPNL	fopnl	Fopnl	Fopnl
FOXA1	FOXA1	foxa1	Foxa1	Foxa1
FOXA3	FOXA3	foxa3	Foxa3	Foxa3
FOXC1	FOXC1	foxc1a	Foxc1	Foxc1
FOXF1	FOXF1	foxf1	Foxf1	Foxf1
FOXG1	FOXG1	foxg1a	Foxg1	Foxg1
FOXI1	FOXI1	foxi3a	Foxi1	Foxi1
FOXK1	FOXK1	foxk1	Foxk1	Foxk1
FOXL2	FOXL2	LOC100149117	Foxl2	Foxl2
FOXM1	FOXM1	foxm1	Foxm1	Foxm1
FOXO1	FOXO1	foxo1b	Foxo1	Foxo1
FOXO3	FOXO3	foxo3b	Foxo3	Foxo3
FOXO6	FOXO6	si:ch211-206a7.2	Foxo6	Foxo6
FPGS	FPGS	fpgs	Fpgs	Fpgs
FPGT	FPGT	fpgt	Fpgt	Fpgt
FRA10AC1	FRA10AC1	fra10ac1	Fra10ac1	Fra10ac1
FREM1	FREM1	frem1a	Frem1	Frem1
FRMD6	FRMD6	frmd6	Frmd6	Frmd6
FRZB	FRZB	frzb	Frzb	Frzb
FSCN1	FSCN1	fscn1a	Fscn1	Fscn1
FSCN2	FSCN2	fscn2b	Fscn2	Fscn2
FSIP1	FSIP1	fsip1	Fsip1	Fsip1
FST	FST	fsta	Fst	Fst
FSTL1	FSTL1	fstl1a	Fstl1	Fstl1
FSTL3	FSTL3	fstl3	Fstl3	Fstl3
FSTL4	FSTL4	fstl4	Fstl4	Fstl4
FSTL5	FSTL5	fstl5	Fstl5	Fstl5
FTH1	FTH1	fth1b	Fth1	Fth1
FTMT	FTMT	zgc:109934	Ftmt	Ftmt
FUBP1	FUBP1	fubp1	Fubp1	Fubp1
FUBP3	FUBP3	fubp3	Fubp3	Fubp3
FUNDC1	FUNDC1	fundc1	Fundc1	Fundc1
FUOM	FUOM	fuom	Fuom	Fuom
FURIN	FURIN	furina	Furin	Furin
FUT11	FUT11	fut11	Fut11	Fut11
FXN	FXN	fxn	Fxn	Fxn
FXR2	FXR2	fxr2	Fxr2	Fxr2
FZD1	FZD1	fzd7a	Fzd1	Fzd1
FZD2	FZD2	fzd2	Fzd2	Fzd2
FZD5	FZD5	fzd5	Fzd5	Fzd5
FZD6	FZD6	fzd6	Fzd6	Fzd6
FZD8	FZD8	fzd8a	Fzd8	LOC100909849
FZD9	FZD9	fzd9b	Fzd9	Fzd9
G2E3	G2E3	g2e3	G2e3	G2e3
G6PC	G6PC	g6pca.2	G6pc	G6pc
G6PC3	G6PC3	g6pc3	G6pc3	G6pc3
GABARAP	GABARAP	gabarapa	Gabarap	Gabarap
GABBR2	GABBR2	gabbr2	Gabbr2	Gabbr2
GABPA	GABPA	gabpa	Gabpa	Gabpa
GABPB1	GABPB1	gabpb1	Gabpb1	Gabpb1l
GABPB2	GABPB2	gabpb2a	Gabpb2	Gabpb2
GABRA1	GABRA1	gabra1	Gabra1	Gabra1
GABRA4	GABRA4	zgc:110204	Gabra4	Gabra4
GABRB2	GABRB2	gabrb2	Gabrb2	Gabrb2
GABRR3	GABRR3	gabrr3a	Gabrr3	Gabrr3
GAD2	GAD2	gad2	Gad2	Gad2
GADD45A	GADD45A	gadd45aa	Gadd45a	Gadd45a
GADD45B	GADD45B	gadd45ba	Gadd45b	Gadd45b
GALC	GALC	galcb	Galc	Galc
GALK1	GALK1	galk1	Galk1	Galk1
GALK2	GALK2	galk2	Galk2	Galk2
GALM	GALM	galm	Galm	Galm
GALNS	GALNS	galns	Galns	Galns
GALNT11	GALNT11	galnt11	Galnt11	Galnt11
GALNT2	GALNT2	galnt2	Galnt2	Galnt2
GALNT6	GALNT6	galnt6	Galnt6	Galnt6
GAMT	GAMT	gamt	Gamt	Gamt
GAPDH	GAPDH	gapdh	Gapdh	Gapdh
GAPDHS	GAPDHS	gapdhs	Gapdhs	Gapdhs
GAS1	GAS1	gas1a	Gas1	Gas1
GAS6	GAS6	gas6	Gas6	Gas6
GAS7	GAS7	gas7a	Gas7	Gas7
GAS8	GAS8	gas8	Gas8	Gas8
GATA1	GATA1	gata1a	Gata1	Gata1
GATA5	GATA5	gata5	Gata5	Gata5
GATA6	GATA6	gata6	Gata6	Gata6
GATAD1	GATAD1	gatad1	Gatad1	Gatad1
GATC	GATC	si:rp71-1c23.3	Gatc	Gatc
GATM	GATM	gatm	Gatm	Gatm
GBX1	GBX1	gbx1	Gbx1	Gbx1
GBX2	GBX2	gbx2	Gbx2	Gbx2
GC	GC	gc	Gc	Gc
GCA	GCA	zgc:92027	Gca	Gca
GCAT	GCAT	gcat	Gcat	Gcat
GCH1	GCH1	gch1	Gch1	Gch1
GCK	GCK	gck	Gck	Gck
GCLC	GCLC	gclc	Gclc	Gclc
GCSH	GCSH	gcsha	Gcsh	Gcsh
GDAP1	GDAP1	gdap1	Gdap1	Gdap1
GDAP2	GDAP2	gdap2	Gdap2	Gdap2
GDF6	GDF6	gdf6a	Gdf6	Gdf6
GDF9	GDF9	gdf9	Gdf9	Gdf9
GDI1	GDI1	gdi1	Gdi1	Gdi1
GDI2	GDI2	gdi2	Gdi2	Gdi2
GDNF	GDNF	gdnfa	Gdnf	Gdnf
GDPD3	GDPD3	gdpd3a	Gdpd3	Gdpd3
GEM	GEM	gem	Gem	Gem
GEMIN2	GEMIN2	gemin2	Gemin2	Gemin2
GEMIN4	GEMIN4	gemin4	Gemin4	Gemin4
GEMIN8	GEMIN8	gemin8	Gemin8	Gemin8
GET4	GET4	get4	Get4	Get4
GFER	GFER	gfer	Gfer	Gfer
GFI1B	GFI1B	gfi1b	Gfi1b	Gfi1b
GFM1	GFM1	gfm1	Gfm1	Gfm1
GFM2	GFM2	gfm2	Gfm2	Gfm2
GFOD2	GFOD2	gfod2	Gfod2	Gfod2
GFPT1	GFPT1	gfpt1	Gfpt1	Gfpt1
GFPT2	GFPT2	gfpt2	Gfpt2	Gfpt2
GFRA2	GFRA2	gfra2a	Gfra2	Gfra2
GGA1	GGA1	gga1	Gga1	Gga1
GGA3	GGA3	gga3	Gga3	Gga3
GGACT	GGACT	ggact.1	Ggact	Ggact
GGCT	GGCT	ggctb	Ggct	Ggct
GGH	GGH	ggh	Ggh	Ggh
GHITM	GHITM	ghitm	Ghitm	Ghitm
GHR	GHR	ghra	Ghr	Ghr
GHRHR	GHRHR	ghrhrl	Ghrhr	Ghrhr
GHSR	GHSR	ghsra	Ghsr	Ghsr
GID8	GID8	gid8a	Gid8	Gid8
GINM1	GINM1	si:dkey-15j16.2	Ginm1	Ginm1
GINS1	GINS1	gins1	Gins1	Gins1
GINS2	GINS2	gins2	Gins2	Gins2
GINS3	GINS3	gins3	Gins3	Gins3
GIPC2	GIPC2	gipc2	Gipc2	Gipc2
GJA1	GJA1	cx43	Gja1	Gja1
GJA8	GJA8	cx44.1	Gja8	Gja8
GJB3	GJB3	cx35.4	Gjb3	Gjb3
GJB6	GJB6	cx30.3	Gjb6	Gjb6
GJD2	GJD2	cx35b	Gjd2	Gjd2
GK5	GK5	gk5	Gk5	Gk5
GLA	GLA	gla	Gla	Gla
GLB1L	GLB1L	glb1l	Glb1l	Glb1l
GLCCI1	GLCCI1	glcci1	Glcci1	Glcci1
GLDC	GLDC	gldc	Gldc	Gldc
GLDN	GLDN	gldn	Gldn	Gldn
GLE1	GLE1	gle1	Gle1	Gle1
GLI2	GLI2	gli2a	Gli2	Gli2
GLI3	GLI3	gli3	Gli3	Gli3
GLO1	GLO1	glo1	Glo1	Glo1
GLOD4	GLOD4	glod4	Glod4	Glod4
GLRA3	GLRA3	glra3	Glra3	Glra3
GLRA4	GLRA4	glra4a	Glra4	Glra4
GLRX	GLRX	glrx	Glrx	Glrx
GLRX5	GLRX5	glrx5	Glrx5	Glrx5
GLT8D1	GLT8D1	glt8d1	Glt8d1	Glt8d1
GLT8D2	GLT8D2	glt8d2	Glt8d2	Glt8d2
GLTP	GLTP	gltpa	Gltp	Gltp
GLUD1	GLUD1	glud1a	Glud1	Glud1
GLUL	GLUL	glulb	Glul	Glul
GMCL1	GMCL1	gmcl1	Gmcl1	Gmcl1
GMFB	GMFB	gmfb	Gmfb	Gmfb
GMFG	GMFG	gmfg	Gmfg	Gmfg
GMNN	GMNN	gmnn	Gmnn	Gmnn
GMPPB	GMPPB	gmppb	Gmppb	Gmppb
GMPR	GMPR	gmpr	Gmpr	Gmpr
GMPR2	GMPR2	gmpr2	Gmpr2	Gmpr2
GMPS	GMPS	gmps	Gmps	Gmps
GNA11	GNA11	gna11b	Gna11	Gna11
GNA12	GNA12	gna12a	Gna12	Gna12
GNA15	GNA15	gna15.1	Gna15	Gna15
GNAI1	GNAI1	gnai1	Gnai1	Gnai1
GNAI2	GNAI2	gnai2b	Gnai2	Gnai2
GNAI3	GNAI3	gnai3	Gnai3	Gnai3
GNAL	GNAL	gnal	Gnal	Gnal
GNAO1	GNAO1	gnao1a	Gnao1	Gnao1
GNAQ	GNAQ	gnaq	Gnaq	Gnaq
GNAT1	GNAT1	gnat1	Gnat1	Gnat1
GNAT2	GNAT2	gnat2	Gnat2	Gnat2
GNB1	GNB1	gnb1a	Gnb1	Gnb1
GNB3	GNB3	gnb3a	Gnb3	Gnb3
GNB5	GNB5	gnb5b	Gnb5	Gnb5
GNE	GNE	gne	Gne	Gne
GNG10	GNG10	gng10	Gng10	Gng10
GNG13	GNG13	gng13b	Gng13	Gng13
GNG3	GNG3	gng3	Gng3	Gng3
GNG5	GNG5	gng5	Gng5	Gng5
GNG7	GNG7	gng7	Gng7	Gng7
GNG8	GNG8	gng8	Gng8	Gng8
GNL1	GNL1	gnl1	Gnl1	Gnl1
GNL2	GNL2	gnl2	Gnl2	Gnl2
GNL3	GNL3	gnl3	Gnl3	Gnl3
GNPTG	GNPTG	gnptg	Gnptg	Gnptg
GNS	GNS	gnsa	Gns	Gns
GOLGA5	GOLGA5	golga5	Golga5	Golga5
GOLGA7	GOLGA7	golga7	Golga7	Golga7
GOLIM4	GOLIM4	golim4a	Golim4	Golim4
GOLPH3L	GOLPH3L	golph3l	Golph3l	Golph3l
GOLT1B	GOLT1B	golt1bb	Golt1b	Golt1b
GORASP2	GORASP2	gorasp2	Gorasp2	Gorasp2
GOSR2	GOSR2	gosr2	Gosr2	Gosr2
GOT2	GOT2	got2a	Got2	Got2
GP1BB	GP1BB	gp1bb	Gp1bb	Gp1bb
GPATCH1	GPATCH1	gpatch1	Gpatch1	Gpatch1
GPATCH11	GPATCH11	gpatch11	Gpatch11	Gpatch11
GPC1	GPC1	gpc1a	Gpc1	Gpc1
GPC3	GPC3	gpc3	Gpc3	Gpc3
GPC4	GPC4	gpc4	Gpc4	Gpc4
GPD1	GPD1	gpd1a	Gpd1	Gpd1
GPD2	GPD2	gpd2	Gpd2	Gpd2
GPHN	GPHN	gphnb	Gphn	Gphn
GPI	GPI	gpia	Gpi1	Gpi
GPKOW	GPKOW	gpkow	Gpkow	Gpkow
GPM6A	GPM6A	gpm6aa	Gpm6a	Gpm6a
GPN3	GPN3	gpn3	Gpn3	Gpn3
GPR146	GPR146	gpr146	Gpr146	Gpr146
GPR157	GPR157	gpr157	Gpr157	Gpr157
GPR160	GPR160	gpr160	Gpr160	Gpr160
GPR161	GPR161	gpr161	Gpr161	Gpr161
GPR176	GPR176	gpr176	Gpr176	Gpr176
GPR182	GPR182	gpr182	Gpr182	Gpr182
GPR19	GPR19	gpr19	Gpr19	Gpr19
GPR39	GPR39	gpr39	Gpr39	Gpr39
GPR85	GPR85	gpr85	Gpr85	Gpr85
GPRC6A	GPRC6A	gprc6a	Gprc6a	Gprc6a
GPSM1	GPSM1	gpsm1b	Gpsm1	Gpsm1
GPT2	GPT2	gpt2	Gpt2	Gpt2
GPX1	GPX1	gpx1a	Gpx1	Gpx1
GPX4	GPX4	gpx4b	Gpx4	Gpx4
GPX7	GPX7	gpx7	Gpx7	Gpx7
GPX8	GPX8	gpx8	Gpx8	Gpx8
GRAP	GRAP	grapa	Grap	Grap
GRAP2	GRAP2	grap2a	Grap2	Grap2
GRASP	GRASP	grasp	Grasp	Grasp
GRHPR	GRHPR	grhpra	Grhpr	Grhpr
GRIA1	GRIA1	gria1b	Gria1	Gria1
GRID2	GRID2	grid2	Grid2	Grid2
GRK1	GRK1	grk1a	Grk1	Grk1
GRK4	GRK4	grk4	Grk4	Grk4
GRM7	GRM7	LOC100331190	Grm7	Grm7
GRPEL1	GRPEL1	grpel1	Grpel1	Grpel1
GRWD1	GRWD1	grwd1	Grwd1	Grwd1
GSK3A	GSK3A	gsk3ab	Gsk3a	Gsk3a
GSN	GSN	gsna	Gsn	Gsn
GSPT1	GSPT1	gspt1	Gspt1	LOC100911685
GSTO1	GSTO1	gsto1	Gsto1	Gsto1
GSTP1	GSTP1	gstp1	Gstp1	Gstp1
GSX1	GSX1	gsx1	Gsx1	Gsx1
GSX2	GSX2	gsx2	Gsx2	Gsx2
GTF2A1	GTF2A1	gtf2a1	Gtf2a1	Gtf2a1
GTF2B	GTF2B	gtf2b	Gtf2b	Gtf2b
GTF2E2	GTF2E2	gtf2e2	Gtf2e2	Gtf2e2
GTF2H1	GTF2H1	gtf2h1	Gtf2h1	Gtf2h1
GTF2H2	GTF2H2	gtf2h2	Gtf2h2	Gtf2h2
GTF2H3	GTF2H3	gtf2h3	Gtf2h3	Gtf2h3
GTF2H4	GTF2H4	gtf2h4	Gtf2h4	Gtf2h4
GTF2H5	GTF2H5	gtf2h5	Gtf2h5	Gtf2h5
GTF3C3	GTF3C3	gtf3c3	Gtf3c3	Gtf3c3
GTPBP10	GTPBP10	gtpbp10	Gtpbp10	Gtpbp10
GTPBP2	GTPBP2	gtpbp2	Gtpbp2	Gtpbp2
GTPBP3	GTPBP3	gtpbp3	Gtpbp3	Gtpbp3
GTPBP8	GTPBP8	si:rp71-84d19.3	Gtpbp8	Gtpbp8
GUCA1A	GUCA1A	guca1e	Guca1a	Guca1a
GUCA1B	GUCA1B	guca1b	Guca1b	Guca1b
GUCD1	GUCD1	gucd1	Gucd1	Gucd1
GUK1	GUK1	guk1a	Guk1	Guk1
GULP1	GULP1	gulp1a	Gulp1	Gulp1
GXYLT2	GXYLT2	gxylt2	Gxylt2	Gxylt2
GYG1	GYG1	gyg1a	Gyg	Gyg1
GYS1	GYS1	gys1	Gys1	Gys1
GYS2	GYS2	gys2	Gys2	Gys2
HABP2	HABP2	habp2	Habp2	Habp2
HACL1	HACL1	hacl1	Hacl1	Hacl1
HADH	HADH	hadh	Hadh	Hadh
HADHA	HADHA	hadhaa	Hadha	Hadha
HADHB	HADHB	hadhb	Hadhb	Hadhb
HAL	HAL	hal	Hal	Hal
HAND2	HAND2	hand2	Hand2	Hand2
HAO1	HAO1	hao1	Hao1	Hao1
HAPLN2	HAPLN2	hapln2	Hapln2	Hapln2
HAPLN3	HAPLN3	hapln3	Hapln3	Hapln3
HARBI1	HARBI1	harbi1	Harbi1	Harbi1
HAS1	HAS1	has1	Has1	Has1
HAS2	HAS2	has2	Has2	Has2
HAT1	HAT1	hat1	Hat1	Hat1
HAUS1	HAUS1	haus1	Haus1	Haus1
HAUS3	HAUS3	haus3	Haus3	Haus3
HAUS4	HAUS4	haus4	Haus4	Haus4
HAUS5	HAUS5	haus5	Haus5	Haus5
HAX1	HAX1	hax1	Hax1	Hax1
HBE1	HBE1	hbbe1.1	Hbb-bh1	Hbg1
HBP1	HBP1	hbp1	Hbp1	Hbp1
HBS1L	HBS1L	hbs1l	Hbs1l	Hbs1l
HBZ	HBZ	hbae1	Hba-x	Hbz
HCFC1	HCFC1	hcfc1b	Hcfc1	Hcfc1
HCRTR2	HCRTR2	hcrtr2	Hcrtr2	Hcrtr2
HDAC11	HDAC11	hdac11	Hdac11	Hdac11
HDAC3	HDAC3	hdac3	Hdac3	Hdac3
HDAC4	HDAC4	hdac4	Hdac4	Hdac4
HDC	HDC	hdc	Hdc	Hdc
HEATR3	HEATR3	heatr3	Heatr3	Heatr3
HEBP2	HEBP2	hebp2	Hebp2	Hebp2
HECA	HECA	heca	Heca	Heca
HECTD1	HECTD1	hectd1	Hectd1	Hectd1
HELQ	HELQ	helq	Helq	Helq
HELT	HELT	helt	Helt	Helt
HELZ	HELZ	helz	Helz	Helz
HEMK1	HEMK1	hemk1	Hemk1	Hemk1
HERC3	HERC3	herc3	Herc3	Herc3
HERPUD2	HERPUD2	herpud2	Herpud2	Herpud2
HES1	HES1	her6	Hes1	Hes1
HES5	HES5	her4.2	Hes5	Hes5
HES6	HES6	her13	Hes6	Hes6
HEY1	HEY1	hey1	Hey1	Hey1
HEY2	HEY2	hey2	Hey2	Hey2
HEYL	HEYL	heyl	Heyl	Heyl
HGD	HGD	hgd	Hgd	Hgd
HGS	HGS	hgs	Hgs	Hgs
HHATL	HHATL	hhatla	Hhatl	Hhatl
HHEX	HHEX	hhex	Hhex	Hhex
HHIP	HHIP	hhip	Hhip	Hhip
HHIPL1	HHIPL1	hhipl1	Hhipl1	Hhipl1
HIBADH	HIBADH	hibadha	Hibadh	Hibadh
HIC1	HIC1	hic1	Hic1	LOC100912068
HID1	HID1	hid1b	Hid1	Hid1
HIF1A	HIF1A	hif1ab	Hif1a	Hif1a
HIF1AN	HIF1AN	hif1an	Hif1an	Hif1an
HIGD2A	HIGD2A	higd2a	Higd2a	Higd2a
HINFP	HINFP	hinfp	Hinfp	Hinfp
HINT3	HINT3	hint3	Hint3	Hint3
HIP1R	HIP1R	hip1rb	Hip1r	Hip1r
HIVEP2	HIVEP2	hivep2a	Hivep2	Hivep2
HK1	HK1	hk1	Hk1	Hk1
HK2	HK2	hk2	Hk2	Hk2
HLA-A	HLA-A	mhc1zba	H2-Q7	RT1-CE4
HM13	HM13	hm13	H13	Hm13
HMBS	HMBS	hmbsa	Hmbs	Hmbs
HMCES	HMCES	hmces	Hmces	Hmces
HMG20B	HMG20B	hmg20b	Hmg20b	Hmg20b
HMGCR	HMGCR	hmgcra	Hmgcr	Hmgcr
HMOX1	HMOX1	hmox1a	Hmox1	Hmox1
HMOX2	HMOX2	hmox2a	Hmox2	Hmox2
HNF1A	HNF1A	hnf1a	Hnf1a	Hnf1a
HNF1B	HNF1B	hnf1ba	Hnf1b	Hnf1b
HNF4G	HNF4G	hnf4g	Hnf4g	Hnf4g
HNMT	HNMT	hnmt	Hnmt	Hnmt
HNRNPL	HNRNPL	hnrpl	Hnrnpl	Hnrnpl
HNRNPU	HNRNPU	hnrnpub	Hnrnpu	Hnrnpu
HNRNPUL1	HNRNPUL1	hnrnpul1	Hnrnpul1	Hnrnpul1
HOGA1	HOGA1	hoga1	Hoga1	Hoga1
HOMER1	HOMER1	homer1b	Homer1	Homer1
HOMER2	HOMER2	homer2	Homer2	Homer2
HOMER3	HOMER3	homer3	Homer3	Homer3
HOOK1	HOOK1	hook1	Hook1	Hook1
HOOK2	HOOK2	hook2	Hook2	Hook2
HOXA11	HOXA11	hoxa11b	Hoxa11	Hoxa11
HOXA13	HOXA13	hoxa13b	Hoxa13	Hoxa13
HOXA2	HOXA2	hoxa2b	Hoxa2	Hoxa2
HOXA3	HOXA3	hoxa3a	Hoxa3	Hoxa3
HOXA5	HOXA5	hoxa5a	Hoxa5	Hoxa5
HOXB1	HOXB1	hoxb1a	Hoxb1	Hoxb1
HOXB13	HOXB13	hoxb13a	Hoxb13	Hoxb13
HOXB2	HOXB2	hoxb2a	Hoxb2	Hoxb2
HOXB4	HOXB4	hoxb4a	Hoxb4	Hoxb4
HOXB6	HOXB6	hoxb6a	Hoxb6	Hoxb6
HOXB7	HOXB7	hoxb7a	Hoxb7	Hoxb7
HOXB9	HOXB9	hoxb9a	Hoxb9	Hoxb9
HOXC12	HOXC12	hoxc12a	Hoxc12	Hoxc12
HOXC13	HOXC13	hoxc13a	Hoxc13	Hoxc13
HOXC4	HOXC4	hoxc4a	Hoxc4	Hoxc4
HOXC5	HOXC5	hoxc5a	Hoxc5	Hoxc5
HOXC6	HOXC6	hoxc6a	Hoxc6	Hoxc6
HOXC8	HOXC8	hoxc8a	Hoxc8	Hoxc8
HOXC9	HOXC9	hoxc9a	Hoxc9	Hoxc9
HOXD10	HOXD10	hoxd10a	Hoxd10	Hoxd10
HOXD12	HOXD12	hoxd12a	Hoxd12	Hoxd12
HOXD3	HOXD3	hoxd3a	Hoxd3	Hoxd3
HOXD4	HOXD4	hoxd4a	Hoxd4	Hoxd4
HOXD9	HOXD9	hoxd9a	Hoxd9	Hoxd9
HPCA	HPCA	hpca	Hpca	Hpca
HPD	HPD	hpdb	Hpd	Hpd
HPN	HPN	si:dkey-33i11.3	Hpn	Hpn
HPS1	HPS1	hps1	Hps1	Hps1
HPSE	HPSE	hpse	Hpse	Hpse
HPX	HPX	hpx	Hpx	Hpx
HRAS	HRAS	hrasa	Hras	Hras
HS2ST1	HS2ST1	hs2st1a	Hs2st1	Hs2st1
HS3ST2	HS3ST2	hs3st2	Hs3st2	Hs3st2
HS6ST1	HS6ST1	hs6st1a	Hs6st1	Hs6st1
HS6ST2	HS6ST2	hs6st2	Hs6st2	Hs6st2
HSBP1	HSBP1	hsbp1a	Hsbp1	Hsbp1
HSD11B2	HSD11B2	hsd11b2	Hsd11b2	Hsd11b2
HSD17B10	HSD17B10	hsd17b10	Hsd17b10	Hsd17b10
HSD17B12	HSD17B12	hsd17b12a	Hsd17b12	Hsd17b12
HSD17B14	HSD17B14	hsd17b14	Hsd17b14	Hsd17b14
HSD17B7	HSD17B7	hsd17b7	Hsd17b7	Hsd17b7
HSD17B8	HSD17B8	hsd17b8	H2-Ke6	Hsd17b8
HSDL1	HSDL1	hsdl1	Hsdl1	Hsdl1
HSF2	HSF2	hsf2	Hsf2	Hsf2
HSP90AA1	HSP90AA1	hsp90aa1.1	Hsp90aa1	Hsp90aa1
HSP90B1	HSP90B1	hsp90b1	Hsp90b1	Hsp90b1
HSPA13	HSPA13	hspa13	Hspa13	Hspa13
HSPA14	HSPA14	hspa14	Hspa14	Hspa14
HSPA1A	HSPA1A	hsc70	Hspa1a	Hspa1a
HSPA1L	HSPA1L	hsp70l	Hspa1l	Hspa1l
HSPA4	HSPA4	hspa4a	Hspa4	Hspa4
HSPA5	HSPA5	hspa5	Hspa5	Hspa5
HSPA8	HSPA8	hspa8	Hspa8	Hspa8
HSPA9	HSPA9	hspa9	Hspa9	Hspa9
HSPB1	HSPB1	hspb1	Hspb1	Hspb1
HSPB11	HSPB11	zgc:158640	Hspb11	Hspb11
HSPB3	HSPB3	hspb3	Hspb3	Hspb3
HSPB7	HSPB7	hspb7	Hspb7	Hspb7
HSPBP1	HSPBP1	hspbp1	Hspbp1	Hspbp1
HSPD1	HSPD1	hspd1	Hspd1	Hspd1
HTATSF1	HTATSF1	htatsf1	Htatsf1	Htatsf1
HTR1A	HTR1A	htr1aa	Htr1a	Htr1a
HTR2B	HTR2B	htr2b	Htr2b	Htr2b
HTRA1	HTRA1	htra1a	Htra1	Htra1
HUS1	HUS1	zgc:162895	Hus1	Hus1
HVCN1	HVCN1	hvcn1	Hvcn1	Hvcn1
HYAL3	HYAL3	hyal3	Hyal3	Hyal3
HYOU1	HYOU1	hyou1	Hyou1	Hyou1
HYPK	HYPK	hypk	Hypk	Hypk
IAH1	IAH1	iah1	Iah1	Iah1
IARS2	IARS2	iars2	Iars2	Iars2
IBA57	IBA57	iba57	Iba57	Iba57
ICA1	ICA1	ica1	Ica1	Ica1
ICMT	ICMT	icmt	Icmt	Icmt
ID1	ID1	id1	Id1	Id1
ID2	ID2	id2a	Id2	Id2
ID3	ID3	id3	Id3	Id3
ID4	ID4	id4	Id4	Id4
IDH1	IDH1	idh1	Idh1	Idh1
IDH2	IDH2	idh2	Idh2	Idh2
IDH3A	IDH3A	idh3a	Idh3a	Idh3a
IDH3B	IDH3B	idh3b	Idh3b	Idh3B
IDS	IDS	ids	Ids	Ids
IER5	IER5	ier5	Ier5	Ier5
IER5L	IER5L	ier5l	Ier5l	Ier5l
IFI44	IFI44	si:ch211-197g15.6	Ifi44	Ifi44
IFT122	IFT122	ift122	Ift122	Ift122
IFT27	IFT27	ift27	Ift27	Ift27
IFT52	IFT52	ift52	Ift52	Ift52
IFT57	IFT57	ift57	Ift57	Ift57
IFT81	IFT81	ift81	Ift81	Ift81
IGF1	IGF1	igf1	Igf1	Igf1
IGF1R	IGF1R	igf1rb	Igf1r	Igf1r
IGF2	IGF2	igf2a	Igf2	Igf2
IGF2BP1	IGF2BP1	igf2bp1	Igf2bp1	Igf2bp1
IGF2R	IGF2R	igf2r	Igf2r	Igf2r
IGFBP1	IGFBP1	igfbp1a	Igfbp1	Igfbp1
IGFBP2	IGFBP2	igfbp2a	Igfbp2	Igfbp2
IGFBP3	IGFBP3	igfbp3	Igfbp3	Igfbp3
IGFBP5	IGFBP5	igfbp5a	Igfbp5	Igfbp5
IGFBP7	IGFBP7	igfbp7	Igfbp7	Igfbp7
IGHMBP2	IGHMBP2	ighmbp2	Ighmbp2	Ighmbp2
IGLON5	IGLON5	zgc:110372	Iglon5	Iglon5
IGSF11	IGSF11	igsf11	Igsf11	Igsf11
IGSF21	IGSF21	igsf21a	Igsf21	Igsf21
IGSF8	IGSF8	igsf8	Igsf8	Igsf8
IHH	IHH	ihha	Ihh	Ihh
IKBKB	IKBKB	ikbkb	Ikbkb	Ikbkb
IL10RB	IL10RB	crfb4	Il10rb	Il10rb
IL12B	IL12B	il12ba	Il12b	Il12b
IL13RA2	IL13RA2	il13ra2	Il13ra2	Il13ra2
IL1RAPL1	IL1RAPL1	il1rapl1b	Il1rapl1	Il1rapl1
IL20	IL20	il34	Il20	Il20
IL2RG	IL2RG	il2rga	Il2rg	Il2rg
ILDR1	ILDR1	ildr1a	Ildr1	Ildr1
ILK	ILK	ilk	Ilk	Ilk
ILVBL	ILVBL	ilvbl	Ilvbl	Ilvbl
IMMT	IMMT	immt	Immt	Immt
IMP3	IMP3	imp3	Imp3	Imp3
IMPAD1	IMPAD1	impad1	Impad1	Impad1
IMPDH1	IMPDH1	impdh1b	Impdh1	Impdh1
ING2	ING2	ing2	Ing2	Ing2
ING3	ING3	ing3	Ing3	Ing3
ING4	ING4	ing4	Ing4	Ing4
INHBA	INHBA	inhbaa	Inhba	Inhba
INIP	INIP	inip	Inip	Inip
INMT	INMT	zgc:64002	Inmt	Inmt
INO80C	INO80C	ino80c	Ino80c	Ino80c
INO80E	INO80E	ino80e	Ino80e	Ino80e
INPPL1	INPPL1	inppl1a	Inppl1	Inppl1
INS	INS	ins	Ins2	Ins2
INSIG1	INSIG1	insig1	Insig1	Insig1
INSIG2	INSIG2	insig2	Insig2	Insig2
INSR	INSR	insrb	Insr	Insr
INTS12	INTS12	ints12	Ints12	Ints12
INTS2	INTS2	ints2	Ints2	Ints2
INTS3	INTS3	ints3	Ints3	Ints3
INTS6	INTS6	ints6	Ints6	Ints6
INTS7	INTS7	ints7	Ints7	Ints7
IPMK	IPMK	ipmkb	Ipmk	Ipmk
IPO7	IPO7	ipo7	Ipo7	Ipo7
IPPK	IPPK	ippk	Ippk	Ippk
IQCB1	IQCB1	iqcb1	Iqcb1	Iqcb1
IQGAP1	IQGAP1	iqgap1	Iqgap1	Iqgap1
IRAK1BP1	IRAK1BP1	irak1bp1	Irak1bp1	Irak1bp1
IRAK4	IRAK4	irak4	Irak4	Irak4
IRF1	IRF1	irf1b	Irf1	Irf1
IRF2BP1	IRF2BP1	irf2bp1	Irf2bp1	Irf2bp1
IRF2BP2	IRF2BP2	irf2bp2a	Irf2bp2	Irf2bp2
IRF2BPL	IRF2BPL	irf2bpl	Irf2bpl	Irf2bpl
IRF6	IRF6	irf6	Irf6	Irf6
IRF8	IRF8	irf8	Irf8	Irf8
IRX1	IRX1	irx1a	Irx1	Irx1
IRX2	IRX2	irx2a	Irx2	Irx2
IRX4	IRX4	irx4a	Irx4	Irx4
IRX6	IRX6	irx6a	Irx6	Irx6
ISCU	ISCU	si:ch211-191d15.2	Iscu	Iscu
ISOC1	ISOC1	isoc1	Isoc1	Isoc1
ISOC2	ISOC2	isoc2	Isoc2a	LOC684270
ITFG2	ITFG2	itfg2	Itfg2	Itfg2
ITGA11	ITGA11	itga11a	Itga11	Itga11
ITGA2B	ITGA2B	itga2b	Itga2b	Itga2b
ITGA5	ITGA5	itga5	Itga5	Itga5
ITGA9	ITGA9	itga9	Itga9	Itga9
ITGAV	ITGAV	itgav	Itgav	Itgav
ITGB1	ITGB1	itgb1b	Itgb1	Itgb1
ITGB1BP1	ITGB1BP1	itgb1bp1	Itgb1bp1	Itgb1bp1
[truncated: 2,839 more rows]
