# Supplementary material for: Rank-In Integrated Machine Learning and Bioinformatic Analysis Identified the Key Genes in HFPO-DA (GenX) Exposure to Human, Mouse, and Rat Organisms
Source: Toxics. 2024 Jul 18;12(7):516. doi: 10.3390/toxics12070516 (PMC11280914; doi:10.3390/toxics12070516)
Supplement: Supplementary file 1 [file toxics-12-00516-s001.zip › Table S2 the module membership of the 7 key genes.csv]

	MMblack	MMblue	MMmagenta	MMbrown	MMturquoise	MMgreen	MMpink	MMred	MMyellow	MMgrey	color
TTR	0.109236795631647	-0.33770949695659	-0.283372301095695	0.244088625517461	-0.0684009539292659	0.141329893995881	0.263458517960539	0.165813632438584	0.283215169550894	-0.268907992981985	grey
ATP6V1B1	0.162373478818716	0.33874886288777	0.110834459010692	-0.167696278879523	-0.0308815686967936	-0.147387811010443	-0.185749750715176	-0.172877308007848	-0.20033358406882	0.25839058312522	blue
EPHX1	-0.0360382116659987	-0.351983904686458	-0.256132972321142	0.692013784477589	0.831708337337381	-0.636372336083119	-0.128800236914542	0.304091219747379	-0.454992385659982	-0.0633461931844	turquoise
ITIH3	-0.304109548182139	-0.417892454879731	-0.343475318844752	0.181236719961136	-0.307188224775431	0.375181222325036	0.40163342979194	0.482536468841155	0.732067774163677	-0.52614665632146	yellow
ATXN10	-0.271961654225599	-0.206667961145868	-0.105845905700859	0.0703594751785681	-0.53660682878485	0.823931116970836	0.867728617575199	-0.250949791149679	0.459256510420282	-0.218607543890118	green
UBXN1	-0.0275293203547768	-0.413625533959384	-0.293177761424476	0.224007110927789	0.323024347729557	-0.363807841594135	-0.311512176392378	0.789011267887653	0.295349922815462	-0.470421889354705	red
HPX	-0.112706735114332	-0.478731646617031	-0.321097604433823	0.51184991558456	0.548993046205102	-0.524312053951631	-0.264405509444969	0.774466240611563	0.164752791397126	-0.350243927052205	red
